# Supplementary material for: Spatial transcriptome atlas reveals pulmonary microstructure-specific COVID-19 gene signatures in cynomolgus macaques
Source: Commun Biol. 2023 Aug 28;6:879. doi: 10.1038/s42003-023-05253-8 (PMC10462721; doi:10.1038/s42003-023-05253-8)
Supplement: Supplementary file 2 — Supplementary Data 1 [file 42003_2023_5253_MOESM2_ESM.xlsx]

## Sheet: Whole Transcriptome Atlas
Supplementary Data 1. BLAST measure of % Identity used to estimate cross-reactivity between human WTA probes and its closest matched target in macaque.
Probe Name	Human Gene	Human Accession	Cyno Gene	Cyno Accession	% Identity
A1BG_01	A1BG	NM_130786.4	A1BG	XM_015441069.1	88.572
A1CF_01	A1CF	NM_001370131.1;NM_001370130.1;NM_138932.2;XM_011539729.3;XM_024447966.1;NM_014576.4;XM_011539730.2;NM_138933.2;NM_001198818.1;XM_005269718.2;NM_001198819.1;NM_001198820.1	A1CF	XM_005565852.2	94.0
A2ML1_01	A2ML1	XM_011520567.2;XM_017018868.1;XM_017018870.1;XR_001748594.1;NM_001282424.2;XR_931275.1;NM_144670.6;XM_011520566.2;XM_017018869.1	A2ML1	XM_015430339.1	98.0
A2M_01	A2M	NM_000014.6;XM_006719056.3;NM_001347423.2;NM_001347425.2;NM_001347424.2	LOC102130734	XM_005570063.2	94.0
A3GALT2_01	A3GALT2	NM_001080438.1	A3GALT2	XM_005544050.2	100.0
A4GALT_01	A4GALT	XM_005261647.3;XM_011530233.2;XM_006724266.3;XM_005261646.4;XM_006724265.3;NM_017436.7;NM_001318038.2;XM_017028831.1;XM_005261648.4;XM_005261644.2	A4GALT	XM_015457102.1	97.22
A4GNT_01	A4GNT	NM_016161.3;XM_017006544.1;XM_017006543.2	A4GNT	XM_005545872.2	98.0
AAAS_01	AAAS	NM_001173466.2;XR_001748875.2;XM_011538778.2;NM_015665.6;XM_011538780.2	AAAS	XM_015430972.1	100.0
AACS_01	AACS	NM_001319840.2;XR_001748852.2;XM_011538692.2;XR_001748853.2;NM_023928.5;NM_001319839.2;XR_001748854.2;XR_001748851.2	AACS	XM_015430724.1	88.0
AADACL2_01	AADACL2	XM_011512753.1;NM_207365.4	AADACL2	XM_005546127.1	98.0
AADACL3_01	AADACL3	NR_111984.2;NM_001103170.3	AADACL3	XM_015442556.1	85.7188571429
AADACL4_01	AADACL4	NM_001013630.2;XM_017001153.1;XM_017001152.1	AADACL4	XM_005544758.1	90.0
AADAC_01	AADAC	XM_005247104.4;NM_001086.3	LOC102130817	XM_005546128.2	96.0
AADAT_01	AADAT	NM_016228.4;NM_001286682.1;XM_024454077.1;NM_182662.1;NM_001286683.1;XM_006714231.2;XM_011532020.2	AADAT	XM_015451032.1	98.0
AAGAB_01	AAGAB	XM_011522020.1;NM_001271886.1;NM_024666.5;NM_001271885.1	AAGAB	XM_015452436.1	88.004
AAK1_01	AAK1	NM_001371577.1;NM_001371575.1;NM_014911.5	AAK1	XM_015433570.1	98.0
AAMDC_01	AAMDC	XM_011544969.2;NM_001316960.1;NM_001316958.1;NM_001316961.1;NR_133637.1;NM_024684.3;NM_001316962.1;NM_001316957.1;NM_001363564.1;XM_017017620.1	AAMDC	XM_005579175.2	100.0
AAMP_01	AAMP	XM_024452712.1;NM_001087.5;NM_001302545.2	AAMP	XM_005574267.2	100.0
AANAT_01	AANAT	NM_001166579.1;NM_001088.3;XM_017024259.1;NR_110548.2	AANAT	XM_005585065.2	97.37
AAR2_01	AAR2	XM_011528762.2;NM_001271874.2;XM_006723770.3;NM_015511.4;XM_011528763.2	AAR2	XM_015457628.1	92.6868292683
AARD_01	AARD	NM_001025357.3	AARD	XM_005563964.2	94.0
AARS1_01	AARS1	XR_933220.3;NM_001605.3	AARS	XM_015442924.1	97.83
AARS2_01	AARS2	XM_005249245.3;NM_020745.4;XM_017011112.1	AARS2	XM_005552853.2	88.0028
AARSD1_01	AARSD1	NM_001261434.2	AARSD1	XM_015438530.1	92.0
AASDHPPT_01	AASDHPPT	NM_015423.3	AASDHPPT	XM_005579510.2	98.0
AASDH_01	AASDH	XM_017007740.2;NM_001323899.2;NM_001286672.1;XM_017007744.2;XM_017007741.2;NM_001323892.2;NM_001286671.1;NM_001323893.2;NM_001286668.2;XM_017007742.2;NM_001323890.2;NM_181806.4;XM_017007743.2;NM_001286669.1;NM_001286670.2	AASDH	XM_015450449.1	96.0
AASS_01	AASS	XR_001744523.1;XR_242220.3;NM_005763.4;XR_001744524.1;XR_001744517.1;XR_001744520.1;XR_001744516.1;XR_001744521.1;XR_927326.2;XM_011515725.2;XR_001744515.1;XR_001744514.1;XR_001744519.1;XR_001744522.1	AASS	XM_015447984.1	98.0
AATF_01	AATF	NM_012138.4;XR_934439.3;XM_011524611.2	AATF	XR_001485905.1	94.2868571429
AATK_01	AATK	NM_004920.2;NM_001080395.3	AATK	XM_015438938.1	97.14
ABAT_01	ABAT	XM_011522401.2;XM_011522400.2;NM_000663.4;NM_001127448.2;NM_020686.6	ABAT	XM_005591210.2	85.9968
ABCA10_01	ABCA10	NM_001377321.1;NM_080282.4	SLC25A37	XM_015454586.1	40.0004
ABCA12_01	ABCA12	XM_011510951.2;NM_173076.3;NM_015657.3;NR_103740.2	ABCA12	XM_005574203.2	96.0
ABCA13_01	ABCA13	XR_926916.2;XM_011515142.2;XM_011515143.2;XM_011515134.2;XM_011515138.2;XM_011515144.2;XM_011515141.2;XM_011515145.2;XM_011515146.2;XM_011515139.2;XM_011515147.2;XM_011515133.2;XM_017011767.1;XM_011515132.2;XM_011515148.2;XR_001744555.1;XM_011515131.2;XM_011515130.2;XM_011515137.3;XM_011515136.2;XM_011515149.2;XR_926919.2;XM_017011768.1;XR_926914.2;NM_152701.5;XR_926915.2	ABCA13	XM_015447435.1	96.0
ABCA1_01	ABCA1	XM_017014378.2;XM_011518341.3;XM_005251773.3;XM_017014379.2;NM_005502.4;XM_011518339.3;XM_011518342.3;XM_017014381.2;XM_005251776.3;XR_001746223.1;XM_017014380.2;XM_011518344.2;XM_011518340.3;XM_017014382.2	ABCA1	XM_015436905.1	100.0
ABCA2_01	ABCA2	XM_006716996.4;XR_001746224.1;NM_001606.5;NM_212533.3	ABCA2	XM_005580359.2	94.44
ABCA3_01	ABCA3	NM_001089.3	ABCA3	XM_005590973.2	100.0
ABCA4_01	ABCA4	NM_000350.3	ABCA4	XM_005542677.2	100.0
ABCA5_01	ABCA5	NM_172232.4;NM_018672.4	ABCA5	XR_001486134.1	100.0
ABCA6_01	ABCA6	XM_017024408.2;XM_024450683.1;XM_017024406.1;XM_017024407.1;XM_017024404.2;XM_011524574.2;NM_080284.3;XM_017024405.2	ABCA6	XM_005584798.2	96.0
ABCA7_01	ABCA7	XM_024451322.1;XR_001753585.1;XM_024451315.1;XM_024451318.1;XM_006722616.1;XM_024451319.1;XM_024451325.1;XM_024451324.1;XR_936152.1;XR_936154.1;XR_936155.1;XR_936150.1;XR_936153.1;XM_006722617.2;XR_002958242.1;XM_011527633.2;XR_002958241.1;XR_002958240.1;XM_024451321.1;XM_024451320.1;XM_024451323.1;NM_019112.4;XM_011527635.1;XM_011527634.1;XR_936149.1;XR_001753586.1;XR_936148.1;XM_024451316.1;XM_…	ABCA7	XM_015440293.1	91.43
ABCA8_01	ABCA8	XM_011524192.3;NM_001375772.1;NM_007168.4;XR_002957945.1;XR_002957944.1;XR_001752401.2;XR_001752402.2;NM_001375771.1;NM_001288986.1;XR_002957946.1;NM_001288985.2	ABCA8	XR_001486132.1	92.0
ABCA9_01	ABCA9	NM_080283.4;XM_017024015.2;XM_017024011.1;XM_024450531.1;XM_024450530.1;XM_024450529.1;XR_002957943.1;XM_017024013.1;XM_017024012.1	ABCA9	XM_015438773.1	92.0
ABCB10_01	ABCB10	XR_001737084.2;NM_012089.3;XM_011544135.3;XM_011544136.2	LOC102120016	XM_015452473.1	96.0
ABCB11_01	ABCB11	XM_017005166.1;XM_017005167.1;XM_011512080.2;XM_011512081.2;NM_003742.4;XM_017005165.1;XM_011512078.2;XM_011512077.2;XM_006712817.3	ABCB11	XM_015432330.1	98.0
ABCB1_01	ABCB1	NM_000927.4;NM_001348945.1;NM_001348944.1;NM_001348946.2	ABCB1	XM_015447319.1	100.0
ABCB4_01	ABCB4	NM_000443.4;XM_011516315.3;XM_011516308.3;XM_017012323.2;XM_011516311.3;XM_011516310.3;XR_001744810.2;XM_011516312.3;NM_018849.3;XM_011516313.3;XR_001744809.2;XM_011516309.3;NM_018850.2	ABCB4	XM_015447827.1	96.0008
ABCB5_01	ABCB5	NM_001163941.2;NM_178559.6;XM_011515367.2;NM_001163993.3;NM_001163942.2	LOC102146020	XM_015447646.1	98.0
ABCB6_01	ABCB6	NM_001349828.2;NM_005689.4	ABCB6	XM_005574365.2	98.0
ABCB7_01	ABCB7	NM_004299.6;NM_001271699.3;NM_001271698.3;NM_001271697.3;NM_001271696.3	ABCB7	XM_005593975.2	100.0
ABCB8_01	ABCB8	NM_001282293.1;NM_001282291.2;NM_001282292.2;NM_007188.5	ABCB8	XM_015448293.1	94.0
ABCB9_01	ABCB9	NM_203444.4;XR_002957301.1;XM_011538096.2;XR_001748647.2;NM_001243013.2;XM_011538095.2;XR_001748646.2;XM_005253558.2;NM_019625.4;XR_001748645.2;NM_019624.3;XM_024448909.1;XM_024448908.1;XR_429086.4;NM_001243014.2;XM_017019103.1;XM_011538098.2;XR_001748648.2	ABCB9	XM_015431732.1	100.0
ABCC10_01	ABCC10	XR_001743721.1;XM_017011448.2;XR_001743720.1;XR_002956313.1;XR_002956312.1;NR_146762.2;XM_011514985.3;XM_017011456.2;XM_017011455.2;XM_017011451.1;XM_017011454.2;XM_017011450.2;XM_017011453.1;NM_033450.2;XM_017011449.1;XM_011514986.3;NM_001350518.2;XM_017011446.2;NM_001198934.2;XM_017011447.2;XM_011514974.3;XR_001743723.1;XR_001743719.1;XR_001743722.1;XM_017011445.2	ABCC10	XM_005552911.2	100.0
ABCC11_01	ABCC11	XR_001752012.1;XM_017023802.2;NM_032583.4;NM_001370496.1;XM_017023797.2;XM_011523398.3;NM_001370497.1;NM_033151.4;NM_145186.3;XM_017023801.2;XM_017023799.2;XM_017023800.2;XM_011523397.2;XM_024450475.1;XM_017023798.2	ABCC11	XM_015442850.1	100.0
ABCC12_01	ABCC12	NM_033226.2	ABCC12	XR_001487591.1	98.0
ABCC1_01	ABCC1	XM_011522498.2;NM_004996.4;XM_017023243.2;XM_017023238.1;XM_017023242.1;XM_017023239.1;XM_017023241.1;XM_017023240.1;XM_011522497.1;XM_017023237.1	ABCC1	NM_001284171.1	97.87
ABCC2_01	ABCC2	XM_006717630.3;XR_945605.3;XM_006717631.4;XM_011539291.3;NM_000392.5;XR_945604.3;XM_017015675.2	ABCC2	XR_280804.2	94.29
ABCC3_01	ABCC3	NM_001144070.2;NM_003786.4	ABCC3	XR_001486040.1	100.0
ABCC4_01	ABCC4	NM_001105515.3;NM_005845.5;XM_017020322.1;XM_005254025.2;NM_001301829.2;XM_017020319.1;NM_001301830.2;XM_017020321.1;XM_017020320.2	ABCC4	XM_015439424.1	96.0008
ABCC5_01	ABCC5	XM_017005493.1;NM_005688.4;XM_005247059.5;XM_017005494.1;XM_005247058.5;NM_001320032.2;XM_011512314.2;NM_001023587.3;XM_011512315.1;NR_135125.2	ABCC5	XM_015445583.1	100.0
ABCC6_01	ABCC6	NM_001079528.4;XM_011522479.2;XM_011522480.1;XM_024450261.1;XR_932838.3;XM_017023212.1;XR_932837.3;NM_001351800.1;XM_011522482.3;XM_017023214.1;NR_023387.2;NM_001171.6;NR_003569.1;NR_147784.1;XR_932836.2	ABCC6	XM_015442676.1	97.14
ABCC8_01	ABCC8	XM_017018199.1;XM_017018202.1;NR_147094.2;NM_001287174.2;NM_001351297.2;NM_001351296.2;XM_017018197.2;XR_001747946.2;XM_017018201.2;XM_017018204.1;XM_024448668.1;XR_002957189.1;XR_001747945.2;NM_001351295.2;NM_000352.6	ABCC8	XR_001484994.1	100.0
ABCC9_01	ABCC9	NM_001377273.1;XM_006719025.4;NM_005691.4;XM_005253290.4;XM_011520545.3;NM_020297.4;XM_005253288.4;XM_005253289.4;NM_001377274.1	ABCC9	XM_015430477.1	94.87
ABCD1_01	ABCD1	XR_938507.2;NM_000033.4	ABCD1	XM_005594913.2	100.0
ABCD2_01	ABCD2	XM_017018993.2;XR_001748623.2;XM_017018992.2;XM_011538027.3;XR_001748622.2;NM_005164.4	ABCD2	XM_015430768.1	98.0
ABCD3_01	ABCD3	NM_002858.4;XM_006710802.2;NM_001122674.1	ABCD3	XM_015432616.1	98.0
ABCD4_01	ABCD4	NM_001353602.2;XM_017021539.1;XR_001750480.2;NM_001353603.2;XM_017021540.2;XR_001750481.2;NR_148474.2;XM_017021541.2;XM_005267942.4;NM_020324.3;NM_001353594.2;NM_020325.3;XM_017021542.1;XM_017021534.1;XR_002957565.1;NR_003256.3;NM_001353593.2;NM_001353597.2;XM_024449679.1;NR_148467.2;XR_001750476.2;NM_001353608.2;NR_148472.2;NM_001353604.2;NM_001353609.2;XM_011537041.2;NM_005050.4;NM_001353605.2;…	ABCD4	XR_001492570.1	100.0
ABCE1_01	ABCE1	NM_001040876.2;NM_002940.3	ABCE1	XM_005556010.2	98.0
ABCF1_01	ABCF1	NM_001090.3;NM_001025091.2	ABCF1	XM_015449683.1	100.0
ABCF2_01	ABCF2	NR_160983.1;NM_005692.5;NM_007189.3	ABCF2	XM_015448300.1	98.0
ABCF3_01	ABCF3	NM_018358.2;NM_001351298.1;XM_024453625.1;NM_001351300.1;NM_001351299.1;XM_024453624.1	ABCF3	XM_015445587.1	96.0
ABCG1_01	ABCG1	XM_024452141.1;NM_004915.3;NM_207628.1;NM_207627.1;NM_207629.1;NM_016818.3;XM_011529806.1;XM_011529807.3;NM_207174.1	ABCG1	XM_005548625.2	97.14
ABCG2_01	ABCG2	NM_004827.3;NM_001348987.1;NM_001348986.1;XM_017008852.2;NM_001257386.2;XM_011532420.3;NM_001348989.1;XM_005263355.4;NM_001348988.1;NM_001348985.1	ABCG2	XM_015450641.1	98.0
ABCG4_01	ABCG4	NM_001348192.2;NM_001142505.1;NM_022169.5;XM_011542952.2;NM_001348191.2	ABCG4	XM_005579901.2	100.0
ABCG5_01	ABCG5	XM_006712073.3;XM_011533025.3;XM_011533024.2;XM_005264480.4;XM_006712074.3;XM_011533027.3;XM_011533028.2;NM_022436.3	ABCG5	XM_005575999.2	100.0
ABCG8_01	ABCG8	NM_022437.3;NM_001357321.2;XR_939707.2;XM_011533029.2;XM_011533030.2;XR_001738891.1	ABCG8	XM_005576002.2	90.0
ABHD10_01	ABHD10	XM_011512960.3;NR_073571.2;NM_018394.4;NR_073570.2;NM_001272069.2	ABHD10	XM_005548185.2	97.14
ABHD11_01	ABHD11	NR_026912.2;NM_001301058.2;NR_169872.1;NM_001321382.1;XM_024446949.1;NM_001321383.1;XM_024446948.1;XM_006716144.2;NR_135627.2;XM_011516591.1;NM_001145364.3;NM_148912.4;XM_024446947.1;XM_024446950.1;XR_002956491.1;NM_148913.4	ABHD11	XM_015447221.1	98.0
ABHD12B_01	ABHD12B	NM_001206673.2;XM_011536474.2;XM_017021031.1;XM_006720052.1;XM_011536472.1;NM_181533.3;NM_181814.1	ABHD12B	XM_005561234.2	97.14
ABHD12_01	ABHD12	XM_011529214.2;XR_002958466.1;NM_001042472.3;NM_015600.5;XR_002958465.1;XR_002958467.1;XM_017027796.1	ABHD12	XM_015457648.1	91.43
ABHD13_01	ABHD13	XM_011521128.3;NM_032859.3	ABHD13	XM_005586223.2	64.0
ABHD14A_01	ABHD14A	NM_001316331.2;NM_015407.5	LOC101867505	NM_001285291.1	95.35
ABHD14B_01	ABHD14B	NM_032750.2;NM_001254753.1;NM_001146314.1	LOC102137581	XM_005547302.2	98.0
ABHD15_01	ABHD15	NM_198147.3	ABHD15	XM_005583305.2	91.9968
ABHD16A_01	ABHD16A	NM_021160.3;NR_033489.2;NM_001177515.2;NR_033488.2	ABHD16A	XM_015448791.1	100.0
ABHD16B_01	ABHD16B	NM_080622.4	ABHD16B	XM_005569615.2	97.14
ABHD17A_01	ABHD17A	NM_031213.4;XM_011528338.2;XR_001753771.1;NM_001130111.2	ABHD17A	XM_015440668.1	94.29
ABHD17B_01	ABHD17B	XM_024447567.1;XM_017014787.2;XM_017014791.1;XM_017014788.2;XM_006717134.3;XM_017014789.2;XM_006717135.2;NM_001025780.3;NM_016014.3	ABHD17B	XM_015437276.1	100.0
ABHD17C_01	ABHD17C	NM_021214.2	LOC102119746	XR_001490840.1	48.0008
ABHD18_01	ABHD18	NM_001366047.1;XM_006714322.3;NM_001358451.2;NM_001319307.2;NM_001319306.2;NM_001366042.2;NM_001366043.1;NM_001366038.2;XM_011532279.2;XM_024454227.1;NM_001366046.1;XM_024454226.1;NM_001366040.2;NM_001366044.1;NM_001366045.1;XM_006714320.3;NM_001319305.2;XM_011532278.3;NM_001366039.2;NM_001358454.2;XM_011532274.3;NM_001366041.2;NM_001366048.1;XM_011532276.2;NM_001039717.2;NM_001366037.2	ABHD18	XM_015450819.1	98.0
ABHD1_01	ABHD1	XM_024453180.1;XM_011533135.3;XM_024453179.1;XM_011533138.3;NM_032604.4;XM_011533137.3;XM_011533136.3	ABHD1	XM_005576319.2	100.0
ABHD2_01	ABHD2	NM_007011.8;NM_152924.5;XM_024449832.1;XM_011521165.2;XM_005254833.2;XM_024449829.1;XM_005254832.2;XM_024449834.1;XM_024449830.1;XM_024449831.1	ABHD2	XM_015453228.1	96.0
ABHD3_01	ABHD3	XR_935209.3;XM_017025574.1;NM_138340.5;NM_001308257.1;XM_024451094.1;NM_001308256.2;XM_017025573.1;XR_002958165.1;XM_017025572.1	ABHD3	XM_015440119.1	94.0
ABHD4_01	ABHD4	XR_001750499.1;XR_245712.4;XM_005267986.4;NM_022060.2	ABHD4	XM_005560799.2	93.33
ABHD5_01	ABHD5	NM_016006.6;NM_001365650.1;NM_001355186.2;NR_158560.1;NM_001365649.1	ABHD5	XR_274608.2	100.0
ABHD6_01	ABHD6	NM_020676.6;XM_005265334.4;XM_005265335.3;NM_001320126.2	ABHD6	XM_015445281.1	96.0
ABHD8_01	ABHD8	NM_024527.5	ABHD8	XM_005588373.2	98.0
ABI1_01	ABI1	NM_001348029.1;NM_001012750.3;NM_001012751.2;XM_011519289.2;NM_001178120.1;NM_001178121.1;NM_001178119.1;NM_001178122.1;NM_001178123.1;NM_001348034.1;XM_005252332.4;NM_001348032.1;NM_005470.3;XM_005252333.4;NM_001178116.1;NM_001178124.1;NM_001178125.1;NM_001348033.1;NR_145410.1;NM_001348031.1;NM_001348030.1;NM_001012752.2;XM_017015459.1	ABI1	XM_015455669.1	100.0
ABI2_01	ABI2	NM_001375681.1;NM_001375719.1;NM_001375731.1;XM_017003138.2;NM_001375745.1;NM_001375714.1;NM_001375689.1;NM_001375733.1;NM_001375711.1;NM_001375728.1;NM_001375725.1;NM_001375747.1;NM_001375712.1;NM_001375754.1;NM_001375735.1;NM_001375672.1;XM_006712181.3;NM_001375741.1;NM_001375693.1;NM_001375692.1;NM_001375679.1;NM_001375709.1;NM_001375706.1;NM_001375722.1;XR_001738584.2;NM_001375753.1;NM_001375…	ABI2	XM_015432613.1	97.92
ABI3BP_01	ABI3BP	XM_017006106.2;XM_005247301.3;XM_011512657.2;XM_005247293.3;NM_001375550.1;XM_011512656.2;XM_011512639.2;XM_005247290.3;XM_005247291.3;XM_005247295.3;XM_011512651.2;XM_011512654.2;XM_011512641.2;XM_005247294.3;XM_006713572.3;NM_001349332.2;NM_001375549.2;NM_001375547.2;NM_001349329.2;XM_005247300.3;XM_005247296.3;XM_011512648.2;NM_001365643.2;XM_005247303.3;XM_011512649.2;XM_005247302.3;NM_001365…	ABI3BP	XM_015446544.1	96.0
ABI3_01	ABI3	XM_005257429.2;XM_017024721.1;XM_011524873.1;NM_016428.3;NM_001135186.1	PHOSPHO1	XM_015438225.1	87.5
ABITRAM_01	ABITRAM	NM_017832.4	FAM206A	XM_005581115.2	100.0
ABL1_01	ABL1	NM_007313.2;NM_005157.6	ABL1	XR_284454.2	98.0
ABL2_01	ABL2	XR_921765.1;XR_921764.3;NM_001136001.1;NM_007314.4;NM_001168237.2;NM_001136000.3;NM_001168236.2;XM_017001035.1;NM_005158.5;NM_001168238.2;XM_005245088.2;NM_001168239.2	ABL2	XM_015446214.1	100.0
ABLIM1_01	ABLIM1	NM_001322893.2;NM_001352441.1;NM_001322892.2;XM_005269827.4;NM_001322886.3;NM_001322887.2;XM_024448017.1;NM_001322895.2;XM_024448022.1;NM_001322884.3;NM_001322894.2;XM_006717847.1;XM_024448016.1;NM_001003407.2;NM_002313.7;XM_006717846.3;XM_024448020.1;XM_024448021.1;XM_024448011.1;XM_024448010.1;XM_011539801.2;XM_017016248.1;NM_001322885.3;XM_017016256.1;XM_024448013.1;NM_001352440.1;XM_011539805…	ABLIM1	XM_015456745.1	97.1428571429
ABLIM2_01	ABLIM2	NM_001130083.2;NM_001130086.2;XM_017008716.2;NM_001130085.2;XM_017008717.2;XM_005248027.4;XM_005248014.5;XM_017008714.1;XM_005248029.4;XM_017008707.1;XM_017008706.1;XM_017008718.1;NM_001286688.2;XM_017008719.1;XM_005248018.5;XM_005248017.4;XM_005248028.5;XM_005248030.4;XM_005248019.4;XM_011513586.3;XM_005248021.5;XM_017008727.1;XR_925011.2;XR_925012.3;XM_005248020.4;XM_005248023.4;XM_017008710.2;…	ABLIM2	XR_276889.2	92.0024
ABLIM3_01	ABLIM3	XM_005268394.2;NM_001345861.2;NM_001370418.1;NM_001345858.1;NM_001301028.3;XM_024446006.1;NM_001345859.1;NM_001345860.1;XM_011537609.3;NM_001301018.2;NM_001370417.1;XM_024446004.1;NM_001301015.3;NM_014945.5	ABLIM3	XM_015452115.1	96.0
ABO_01	ABO	NM_020469.3	ABO	XM_015436257.1	88.0
ABRACL_01	ABRACL	XM_017011151.1;NM_021243.3	ABRACL	XM_005551984.2	96.0
ABRAXAS1_01	ABRAXAS1	XR_001741334.2;NM_139076.3;NM_001345962.2;XM_005263280.5	FAM175A	XM_005554897.2	98.0
ABRAXAS2_01	ABRAXAS2	XM_017015986.1;XM_011539554.1;NM_032182.4	FAM175B	XM_005566693.2	96.0
ABRA_01	ABRA	NM_139166.5;XM_024447063.1	ABRA	XM_005563921.2	91.67
ABR_01	ABR	NM_001159746.3;NM_001282149.2;XM_011523813.3;XM_017024543.2;XM_011523812.3;XR_934019.3;XM_017024542.2;XM_017024539.1;NM_001322840.2;NM_021962.5;XM_017024540.2;NM_001322841.2;XM_011523810.3;XM_011523815.3;NM_001092.5;NM_001256847.3;XM_011523814.3	ABR	XM_015437391.1	94.0
ABT1_01	ABT1	NM_013375.4	PTPRQ	XM_015431261.1	61.7055319149
ABTB1_01	ABTB1	XM_024453782.1;NM_172027.3;XR_001740286.1;XM_017007285.1;XR_924182.2;XM_011513213.1;XM_024453783.1;NM_032548.3;XM_017007288.1;XM_006713769.3;XM_017007287.1;NR_033429.1;XR_002959591.1;XM_017007286.2	ABTB1	XR_001483546.1	80.001
ABTB2_01	ABTB2	NM_145804.3	ABTB2	XM_005578227.2	98.0
ACAA1_01	ACAA1	XM_011533650.2;NR_024024.1;NM_001130410.1;NM_001607.4;XM_006713122.1;XM_006713123.2	ACAA1	XM_005546654.2	98.0
ACAA2_01	ACAA2	NM_006111.3	ACAA2	NM_001284972.1	94.0
ACACA_01	ACACA	XM_011524701.1;XM_011524704.2;NM_198836.2;XR_001752504.1;NM_198838.1;XM_006721853.1;XM_017024555.1;NM_198839.2;XM_011524703.1;XM_017024554.1;NM_198834.3;XM_005257267.5;XM_017024553.1;NM_198837.1	ACACA	XM_015438408.1	100.0
ACACB_01	ACACB	XR_002957322.1;NM_001093.4;XM_006719367.4;XM_011538259.2;XM_011538263.3;XR_944530.2;XR_002957321.1;XR_002957320.1;XM_017019252.2;XM_011538264.3;XM_011538265.2;XR_944532.3	ACACB	XM_015430785.1	94.0
ACAD10_01	ACAD10	NM_025247.6;NM_001136538.2	ACAD10	XM_015431559.1	94.0
ACAD11_01	ACAD11	NR_132426.1;NM_032169.5;NR_132427.1;NR_037804.1;NR_132428.1	ACAD11	XM_005545782.2	88.004
ACAD8_01	ACAD8	XM_017017547.2;XM_017017542.2;NM_014384.3;XM_017017546.2;XM_017017549.2;XM_017017543.2;XM_017017548.2;XM_024448437.1;XM_017017545.2;XM_017017544.2;XM_024448438.1;XM_011542750.3;XM_005271505.4	ACAD8	XR_001485312.1	97.14
ACAD9_01	ACAD9	XR_427367.3;NR_033426.1;XM_024453484.1;NM_014049.5;XM_024453485.1	ACAD9	XM_015431352.1	96.0
ACADL_01	ACADL	NM_001608.4;XM_017003955.1;XM_005246517.4	ACADL	XM_005574160.2	100.0
ACADM_01	ACADM	NM_000016.6;NM_001127328.2;NM_001286044.1;NM_001286042.1;NM_001286043.1	ACADM	XM_015433969.1	94.0
ACADSB_01	ACADSB	NM_001330174.2;NM_001609.4	ACADSB	XM_005566661.2	96.0
ACADS_01	ACADS	NM_001302554.2;NM_000017.4	ACADS	XM_015431645.1	97.83
ACADVL_01	ACADVL	XM_011523830.2;NM_001270447.1;XR_934022.2;NM_001270448.1;XM_024450741.1;XR_934021.2;XM_011523829.2;NM_000018.4;NM_001033859.2;XR_934023.2;XM_006721516.3	ATP11A	XM_015439546.1	49.9968
ACAN_01	ACAN	XM_011521314.1;NM_001369268.1;NM_013227.3;XM_011521313.1;NM_001135.3	DDAH2	XM_015449613.1	54.0032
ACAP2_01	ACAP2	XM_011512604.2;NM_012287.6;XM_011512603.2;XM_011512605.2;XM_011512602.2;XM_006713557.3;XM_011512606.2;XM_017006046.1;XM_017006047.1;XM_017006048.1;XM_017006049.1	ACAP2	XR_001488377.1	100.0
ACAP3_01	ACAP3	XM_011540607.1;XM_011540609.2;XM_017000233.1;XM_011540606.2;XM_005244715.2;XM_011540608.2;NM_030649.3;XM_005244717.3;XM_024452993.1	ACAP3	XM_015444050.1	100.0
ACAT1_01	ACAT1	NM_000019.4;XM_017017682.2;XM_024448512.1;XM_024448513.1;XM_017017683.2;XM_006718835.3;XM_024448514.1;XM_024448515.1;XM_024448511.1;XM_017017681.1	ACAT1	NM_001283595.1	100.0
ACAT2_01	ACAT2	NM_005891.3;NM_001303253.1	ACAT2	XM_005551512.2	98.0
ACBD3_01	ACBD3	NM_022735.4	ACBD3	XM_005541008.2	98.0
ACBD4_01	ACBD4	NM_001378111.1;XM_017025085.1;XM_024450949.1;XM_017025084.1;NM_024722.4;XM_017025101.2;XM_017025087.1;XM_017025086.1;XM_017025091.1;XM_017025099.1;XM_017025089.2;XM_017025088.1;XM_011525259.2;XM_017025092.2;XM_017025093.1;XM_017025090.1;NM_001321353.2;XM_017025095.1;NM_001321352.2;XM_017025096.1;XM_017025097.1;NM_001135707.3;NM_001135706.3;NM_001378112.1;XM_017025100.1;XM_011525261.2;XM_006722085…	ACBD4	XM_015438632.1	100.0
ACBD5_01	ACBD5	XM_017016888.2;NM_001352574.2;NM_001352570.1;XM_017016900.1;XM_017016894.2;NM_001352577.2;XM_017016898.2;XM_017016895.2;NM_001352583.1;NM_001352573.1;NM_001352572.1;NM_145698.5;NM_001352584.1;NM_001352585.1;NM_001352576.1;NM_001301251.2;NM_001042473.4;XM_017016885.2;NM_001352579.1;NM_001352582.2;NM_001352578.1;XM_017016901.1;NM_001352586.1;XM_017016887.2;XM_017016904.1;XM_017016905.1;NM_001352587…	ACBD5	XM_015455687.1	94.0
ACBD6_01	ACBD6	XR_921977.3;NM_032360.4;XR_001737485.2;XR_001737484.2;XR_921978.3;XR_002957801.1	ACBD6	XM_005540149.2	100.0
ACBD7_01	ACBD7	NM_001039844.3	LOC102120289	XR_001492648.1	44.0016
ACCSL_01	ACCSL	NM_001363113.1;NM_001031854.2	ACCSL	XM_015434887.1	98.0
ACCS_01	ACCS	XM_024448723.1;NM_032592.4;XR_001748007.1;NM_001127219.2;XR_001748006.1;XR_001748003.1;XM_006718348.2;XM_005253170.3;XM_011520407.1;XM_011520410.2;XM_024448721.1;XM_024448719.1;XM_024448720.1;XR_930915.2;XR_001748004.1;XM_024448718.1;XM_011520406.2;XM_005253172.2	ACCS	XM_015434886.1	100.0
ACD_01	ACD	NM_022914.3;XM_005256115.4;XR_429727.3;NM_001082486.2;XR_429728.3	ACD	XM_015443092.1	100.0
ACE2_01	ACE2	NM_001371415.1;NM_021804.3	ACE2	XM_005593037.2	100.0
ACER1_01	ACER1	NM_133492.3;XM_011527673.3	ACER1	XM_005587694.2	98.0
ACER2_01	ACER2	XM_017014694.1;XM_005251448.3;XR_002956780.1;XR_002956781.1;XM_011517858.1;XM_011517859.2;XR_242507.3;NM_001010887.3;XR_242506.2	ACER2	XM_005581651.2	96.0
ACER3_01	ACER3	XR_001747918.1;XM_011545151.2;XR_001747919.1;NM_001300953.2;XM_011545152.2;NM_001300954.2;NM_018367.7;NM_001300955.2	DPP10	XM_005572965.2	62.0022
ACE_01	ACE	NR_168483.1;NM_001382702.1;NM_001382701.1;NM_152830.3;XM_006721737.3;NM_001178057.2;NM_000789.4;NM_001382700.1	LOC102128376	XM_005584635.2	96.0008
ACHE_01	ACHE	NM_001282449.2;NM_001367918.1;NR_160407.1;NM_001302621.3;NM_001367917.1;NM_000665.5;NR_160408.2;NM_001302622.2;NM_001367915.1;NM_001367919.2	ACHE	XM_015447180.1	100.0
ACIN1_01	ACIN1	XM_005267416.4;NM_001164815.1;XM_005267418.1;XR_429297.4;NM_001164814.1;XM_005267415.4;NM_001164817.2;NM_014977.3;NM_001164816.2	ACIN1	XM_015453582.1	100.0
ACKR1_01	ACKR1	NM_001122951.3;NM_002036.4	ACKR1	XM_015455107.1	79.9985714286
ACKR2_01	ACKR2	NM_001296.5	ACKR2	XM_005546797.2	96.0
ACKR3_01	ACKR3	XM_017004516.2;XM_005246098.3;XM_005246097.3;NM_020311.3	ACKR3	XM_015433016.1	94.2868571429
ACKR4_01	ACKR4	NM_178445.2;NM_016557.4	ACKR4	XM_015445082.1	86.0
ACLY_01	ACLY	XM_005257395.1;NM_001096.3;NM_001303274.1;NM_198830.1;NM_001303275.1;XM_017024688.1	ACLY	XM_015438491.1	96.0
ACMSD_01	ACMSD	XM_017003326.1;XM_024452690.1;XM_024452691.1;NM_138326.3;XM_005263588.4;XM_005263590.4;NM_001307983.2;XM_017003325.1;XM_005263589.4;XM_011510592.2;XM_005263586.4	ACMSD	XM_015432014.1	94.44
ACO1_01	ACO1	NM_001362840.2;NM_002197.3;NM_001278352.1;XM_011517888.2	ACO1	XM_005581562.2	98.0
ACO2_01	ACO2	NM_001098.3;XM_024452250.1;XM_017028812.1	LOC102142256	XR_001491720.1	98.0
ACOD1_01	ACOD1	NM_001258406.2	IRG1	XM_005586033.2	100.0
ACOT11_01	ACOT11	NM_015547.4;NM_147161.4	ACOT11	XM_005543277.2	100.0
ACOT12_01	ACOT12	XM_006714531.2;NM_130767.3;XM_017009045.1;XM_024454366.1;XM_006714532.3;XM_017009047.1;XM_017009046.1;XM_017009048.1	ACOT12	XM_015451651.1	98.0
ACOT13_01	ACOT13	NM_001160094.1;NM_018473.4	ACOT13	XM_005553905.2	100.0
ACOT1_01	ACOT1	NM_001364177.1;NR_046028.1;NM_001037161.2;XM_017021592.1;XM_017021589.1;XM_017021591.1;NM_006821.6;XM_017021590.1	ACOT2	XM_015453246.1	100.0
ACOT2_01	ACOT2	NM_001364178.1;NM_001364177.1;NR_046028.1;NM_006821.6	ACOT2	XM_015453246.1	92.86
ACOT4_01	ACOT4	XR_001750151.2;NM_152331.4	ACOT4	XM_005561722.2	98.0
ACOT6_01	ACOT6	NM_001365788.1;NM_001365789.1;NM_001037162.1	ACOT6	XM_005561723.2	92.0
ACOT7_01	ACOT7	NM_181865.3;NM_181866.3;NM_007274.4;NM_181864.3	ACOT7	XM_005544931.2	89.47
ACOT8_01	ACOT8	XR_001754105.1;XM_005260239.3;XM_011528480.2;XR_244130.4;NM_005469.4	ACOT8	XM_015429892.1	95.0
ACOT9_01	ACOT9	NM_001033583.3;NM_001037171.2;NM_001330259.2	ACOT9	XM_015443479.1	94.0
ACOX1_01	ACOX1	NM_004035.7;XM_011524868.3;NM_007292.6;NM_001185039.2;XM_011524869.3	ACOX1	XM_005585019.2	83.9984
ACOX2_01	ACOX2	NM_003500.4;XM_006713340.3;XM_024453786.1;XM_017007302.2;XM_005265505.1	ACOX2	XM_015446123.1	95.65
ACOX3_01	ACOX3	XR_925000.1;NM_001375785.1;XM_024454237.1;NM_001375784.1;NM_001375789.1;NM_001101667.2;XM_011513566.1;NM_001375788.1;XM_011513565.2;NM_001375790.1;NM_001375783.1;NM_001375787.1;NM_003501.3;NM_001375786.1	ACOX3	XM_015450121.1	95.92
ACOXL_01	ACOXL	XM_011511421.2;XM_011511420.2;XM_011511427.2;XM_011511423.1;XM_011511422.1;XM_011511407.3;XM_011511406.3;XM_011511405.3;XM_011511404.3;XM_011511419.2;XM_011511413.1;NM_001371254.1;NM_001365487.2;XM_017004431.1;XM_011511429.2;XM_011511428.3;XM_011511432.3;XR_001738822.1;NM_001142807.4;XR_001738823.2;XR_922958.1;XM_011511414.3;XM_011511415.2;XM_017004432.2;XM_011511409.1;XM_011511411.3	LOC102137378	XM_015433385.1	91.11
ACP1_01	ACP1	NM_004300.4;NR_024080.1;NM_001040649.2;NM_007099.3	ACP1	XR_283660.2	100.0
ACP2_01	ACP2	NM_001302490.1;NM_001302489.1;NM_001357016.1;NM_001302492.1;NM_001610.4;XR_001747908.2;NM_001302491.1	ACP2	XM_005577994.2	97.14
ACP3_01	ACP3	XM_011512947.2;NM_001099.5;XM_011512946.1;NM_001292037.2;NM_001134194.2	ACPP	XM_005545772.2	94.2868571429
ACP4_01	ACP4	NM_033068.3	ACPT	XM_005590035.2	94.74
ACP5_01	ACP5	XM_011528069.2;NM_001111035.3;NM_001111034.3;NM_001322023.2;NM_001611.5;NM_001111036.3;XM_005259938.1	ACP5	XM_015440857.1	92.5
ACP6_01	ACP6	NR_136635.2;XM_017001422.2;XM_011509601.3;NR_136634.2;NM_016361.5;NM_001323625.2;XM_024447500.1;NR_136633.2;NR_136636.2	ACP6	XM_005542067.2	100.0
ACP7_01	ACP7	XR_001753684.2;XM_011526969.2;XM_011526966.3;XM_011526967.3;NM_001004318.3;XM_017026808.2;XM_017026807.2;NM_001363687.2	ACP7	XM_015442050.1	100.0
ACRBP_01	ACRBP	NM_032489.3	ACRBP	XM_005569927.2	94.0016
ACRV1_01	ACRV1	NM_020108.5;NM_020107.5;NM_020069.5;NM_001612.6	ACRV1	XM_005580086.2	94.0
ACR_01	ACR	NM_001097.3	ACR	XM_005566853.2	97.37
ACSBG1_01	ACSBG1	NM_015162.5;XM_017022026.1;NM_001199377.2;XM_011521390.3;XM_017022025.2;XM_011521391.2	ACSBG1	XM_015453159.1	91.89
ACSBG2_01	ACSBG2	NM_001289178.2;NM_001289177.2;NM_001289179.2;NM_001289180.1;XM_017027333.1;XM_017027332.2;NM_030924.5;XM_005259653.3;XM_017027334.1;NM_001321384.2;XM_011528329.1	ACSBG2	XM_015440817.1	97.14
ACSF2_01	ACSF2	NR_110232.1;XR_934564.2;XR_429924.3;XM_011525294.2;XR_934565.2;NM_001288972.1;XM_006722110.4;NM_025149.6;XR_934566.3;NM_001288968.1;NM_001288969.1;NM_001288970.1;XR_934563.3;NM_001288971.1;XR_934567.2	ACSF2	XM_005583680.2	100.0
ACSF3_01	ACSF3	XR_001751864.2;NM_001243279.3;XR_001751865.1;XR_933240.3;XM_024450186.1;XM_017023020.2;XM_024450187.1;XM_005256293.2;NM_174917.5;NR_147928.2;XM_011522942.1;NR_104293.2;XM_011522943.1;NM_001284316.2;XM_017023019.1;XM_017023022.1;NR_147929.2;NR_045667.2;NM_001127214.4;XM_017023018.1	ACSF3	XM_015443200.1	91.4288571429
ACSL1_01	ACSL1	XM_017007887.1;NM_001995.5;NR_167704.1;NM_001381889.1;NM_001381888.1;NR_167705.1;NR_167706.1;NM_001381877.1;NM_001381890.1;NR_167703.1;NR_167702.1;NM_001286708.2;NM_001381878.1;NM_001381879.1;NM_001286712.1;NM_001286711.2;NM_001381886.1;NM_001286710.2;NR_167709.1;NR_167708.1;NM_001381885.1;NM_001381884.1;NM_001381881.1;NR_167698.1;NM_001381880.1;NM_001381887.1;NM_001381883.1;NM_001381882.1	ACSL1	XM_015451088.1	96.0
ACSL3_01	ACSL3	NM_004457.5;NM_203372.3;NM_001354159.2;NM_001354158.2	ACSL3	XM_005574431.2	97.14
ACSL4_01	ACSL4	XM_005262109.2;XM_006724635.2;NM_004458.3;XM_024452351.1;XM_011530888.2;XM_011530889.2;NM_001318510.2;NM_001318509.2;NM_022977.2	ACSL4	XM_015444024.1	100.0
ACSL5_01	ACSL5	NM_016234.3;XM_017016324.2;NM_203379.2;NM_203380.1	FAM118A	XM_015457070.1	44.0024
ACSL6_01	ACSL6	NM_015256.4;NM_001009185.3;NM_001205251.1;NM_001205250.1;NM_001205247.2;NM_001205248.2	ACSL6	XM_015451376.1	97.8260869565
ACSM1_01	ACSM1	NR_134918.1;XM_017022915.1;XM_024450148.1;XM_011545732.2;XR_950737.3;XR_243258.3;XM_006721018.2;XM_011545729.3;XM_011545731.2;XR_429672.3;XR_001751827.2;NM_052956.3;NM_001318890.1;XM_011545730.3;XM_006721016.3;XR_001751828.2;XR_950738.3;XM_017022914.2;XM_006721017.3	ACSM1	XM_015442261.1	98.0
ACSM2A_01	ACSM2A	NM_001308169.2;XR_001751834.2;NM_001308954.2;XM_017022923.1;NM_001308172.2	LOC102121480	XM_005591398.2	90.0032
ACSM2B_01	ACSM2B	XM_017022925.1;XM_005255304.4;NM_182617.4;NM_001308169.2;XM_017023205.2;NM_001308172.2;XM_017022923.1;NM_001105069.2;XM_011545824.3;NM_001308954.2;XR_001751899.2	LOC102121480	XM_005591398.2	93.0251162791
ACSM3_01	ACSM3	XR_002957833.1;XM_024450367.1;XM_024450368.1;NM_202000.2;XM_024450369.1;XM_024450371.1;NM_005622.4;XM_017023523.2;XM_024450370.1;XM_011545911.2	ACSM3	XM_015442267.1	98.0
ACSM4_01	ACSM4	NM_001080454.1	ACSM4	XM_005570012.2	92.0024
ACSM5_01	ACSM5	NM_017888.3;NM_001324372.2;NM_001324371.2;NM_001324373.2	ACSM5	XM_005591397.2	100.0
ACSM6_01	ACSM6	NM_207321.2	LOC102124315	XM_015443325.1	80.0
ACSS1_01	ACSS1	XR_937170.1;XM_011529388.1;XM_006723659.1;NM_001252676.1;NM_032501.4;NM_001252677.1;NM_001252675.1	ACSS1	XM_005568148.2	92.0
ACSS2_01	ACSS2	XM_006723826.1;XM_005260455.2;XM_011528912.2;NM_018677.4;XM_011528908.1;XM_011528909.2;NM_001076552.2;XM_011528905.1;XM_005260456.2;XM_011528911.1;XM_011528906.1;XM_011528907.1;NM_001242393.1	ACSS2	XM_015457970.1	98.0
ACSS3_01	ACSS3	NM_001330243.2;XM_005269151.5;XR_944720.3;NM_024560.4;NM_001330242.2	ACSS3	XM_005571636.2	100.0
ACTA1_01	ACTA1	NM_001100.4	ACTA1	XM_005539819.2	100.0
ACTA2_01	ACTA2	NM_001141945.2;NM_001613.4;NM_001320855.1	ACTA2	XM_015456369.1	100.0
ACTBL2_01	ACTBL2	NM_001017992.4	ACTBL2	XM_005556944.2	86.0016
ACTC1_01	ACTC1	NM_005159.5	ACTC1	XM_005559097.2	97.14
ACTG2_01	ACTG2	NM_001199893.2;NM_001615.4	ACTG2	XM_005575577.2	96.0
ACTL10_01	ACTL10	NM_001024675.2	ACTL10	XM_005568738.2	100.0
ACTL6A_01	ACTL6A	NM_004301.5;NM_177989.3;NM_178042.3	ACTL6A	XM_015445555.1	100.0
ACTL6B_01	ACTL6B	NM_016188.5;NR_134539.2	ACTL6B	XR_001489220.1	100.0
ACTL7A_01	ACTL7A	NM_006687.4	ACTL7A	XM_015436492.1	100.0
ACTL7B_01	ACTL7B	NM_006686.4	ACTL7B	XM_005581121.2	97.22
ACTL8_01	ACTL8	NM_030812.3;XM_011542212.2	ACTL8	XM_015441907.1	100.0
ACTL9_01	ACTL9	NM_178525.5	ACTL9	XM_005587851.2	93.02
ACTN1_01	ACTN1	XM_017021721.2;XM_011537268.3;XM_011537267.3;NM_001130004.2;XM_011537266.3;XM_017021722.2;XM_017021726.2;XM_017021723.2;NM_001102.4;XM_011537265.2;XM_017021727.2;XM_017021728.2;XM_017021725.1;NM_001130005.2;XM_017021720.1	ACTN1	XM_015453918.1	97.22
ACTN2_01	ACTN2	NM_001278344.1;NM_001278343.2;NM_001103.4	ACTN2	XM_005539707.2	94.0
ACTN3_01	ACTN3	NM_001258371.2;NR_047663.2;NM_001104.4	ACTN3	XM_005577149.2	97.92
ACTN4_01	ACTN4	XM_006723406.3;XM_017027331.2;NM_004924.6;NM_001322033.2;XM_005259281.5	ACTN4	XM_015441348.1	97.14
ACTR10_01	ACTR10	XM_011536961.1;NM_018477.3;XM_011536963.3;XM_011536960.1;XM_011536962.2	ACTR10	XM_015453831.1	100.0
ACTR1A_01	ACTR1A	NM_005736.4	ACTR1A	NM_001285193.1	94.0
ACTR1B_01	ACTR1B	XM_017003116.1;NM_005735.4;XM_005263854.5	ACTR1B	XM_005575021.2	80.0016
ACTR2_01	ACTR2	NM_001005386.2;NM_005722.4	ACTR2	XM_005575730.2	93.3291111111
ACTR3B_01	ACTR3B	NR_146947.1;NM_001350941.1;NR_146948.1;XM_006716067.4;NR_146949.1;XM_005250043.4;NR_146946.1;XM_011516502.2;NM_001350946.1;NM_001351028.2;NM_001350944.1;NM_001350945.1;NM_001040135.2;XM_024446879.1;XM_017012465.1;XM_017012461.1;XM_017012460.1;XM_024446880.1;XM_011516425.2;XM_024446881.1;XM_017012550.2;NM_001350942.1;NM_020445.6;XM_011516426.2;XM_017012463.1;XM_011516511.3;XM_011516427.1;NR_147013…	ACTR3B	XM_015448331.1	98.0
ACTR3_01	ACTR3	NM_005721.5;NM_001277140.1;NR_102318.1	ACTR3	XM_005572970.2	96.0
ACTR5_01	ACTR5	NM_024855.4	ACTR5	XM_005568996.2	96.0
ACTR6_01	ACTR6	NM_022496.4;NR_048569.2;NR_048568.2	ACTR6	XM_005571980.2	98.0
ACTR8_01	ACTR8	XR_940516.3;XM_005265587.5;XM_011534249.3;NM_022899.5	ACTR8	XM_015446037.1	100.0
ACTRT1_01	ACTRT1	NM_138289.4	ACTRT1	NM_001285092.1	98.0
ACTRT2_01	ACTRT2	NM_080431.5	ACTRT2	NM_001283924.1	89.7987755102
ACTRT3_01	ACTRT3	NM_032487.5	ACTRT3	XM_005546332.2	92.0024
ACVR1B_01	ACVR1B	NM_020327.3;NM_020328.4;NM_004302.5;XM_011538967.3;XM_011538966.3;XM_017020201.2	ACVR1B	XM_005570904.2	100.0
ACVR1C_01	ACVR1C	NM_001111033.2;NM_001111031.1;NM_145259.3;NM_001111032.2	ACVR1C	XM_015432222.1	94.0032
ACVR1_01	ACVR1	NM_001105.5;NM_001347664.1;NM_001111067.4;NM_001347667.2;XM_006712825.4;NM_001347666.1;NM_001347663.1;XM_011512108.3;NM_001347665.1	ACVR1	XM_015432226.1	98.0
ACVR2A_01	ACVR2A	NM_001616.5;NM_001278579.2;NM_001278580.1	ACVR2A	XM_015432190.1	96.0
ACVR2B_01	ACVR2B	XM_017007516.1;XM_017007514.1;XM_005265583.3;XM_017007515.2;NM_001106.4	ACVR2B	XM_015445675.1	100.0
ACVRL1_01	ACVRL1	NM_000020.3;XM_005269235.2;XM_011539008.1;NM_001077401.2;XM_024449279.1	ACVRL1	XM_005570901.2	96.0
ACY1_01	ACY1	NM_001198898.2;NM_001198895.2;NM_000666.3;NM_001316331.2;NM_001198896.2;NM_001198897.2	LOC101867505	XM_015445321.1	96.0
ACY3_01	ACY3	XM_017018549.1;XM_017018551.1;NM_080658.2;XM_017018550.1	ACY3	XM_015434369.1	100.0
ACYP1_01	ACYP1	NR_126394.2;NR_126395.2;NM_001107.5;NM_001302617.2;NR_126393.2;NM_001302616.2	LOC107130453	XR_001492577.1	100.0
ACYP2_01	ACYP2	XM_017005410.1;NM_001320589.2;NM_138448.4;NM_001320590.2	ACYP2	XM_015433440.1	90.0
ADA2_01	ADA2	XM_006724080.3;NM_001282229.1;NM_001282228.2;NM_001282227.2;NM_001282226.2;XM_011546133.2;NM_177405.3;NM_001282225.2	LOC107129212	XR_001489457.1	40.0008
ADAD1_01	ADAD1	XM_005262743.3;XM_024453888.1;NM_001159295.2;XM_011531603.2;NM_139243.4;XM_005262744.3;XM_005262741.2;XM_005262745.3;XM_024453890.1;NM_001159285.2;XM_024453889.1	ADAD1	XM_005555854.2	100.0
ADAD2_01	ADAD2	NM_139174.4;NM_001145400.2	ADAD2	XM_015442715.1	92.86
ADAL_01	ADAL	NM_001324367.2;XM_011521291.2;XM_024449858.1;NM_001324366.2;NM_001012969.4;XM_017021964.2;NM_001324368.2;XM_017021969.1;XM_017021965.1;XM_017021968.1;NM_001324365.2;NM_001324364.1;XM_017021966.2;NM_001159280.3;XM_017021967.1;XM_024449859.1	ADAL	XM_005559351.2	100.0
ADAM10_01	ADAM10	NM_001110.4;NM_001320570.2;XM_024449818.1	ADAM10	XM_015452876.1	98.0
ADAM11_01	ADAM11	NM_001318933.2;NM_002390.6;XM_024450754.1;XM_005257373.4	ADAM11	XM_005584444.2	96.0
ADAM12_01	ADAM12	NM_001288975.2;NM_001288974.2;NM_021641.5;NM_001288973.2;XM_017016705.1;NM_003474.6;XM_024448210.1;XM_017016706.1	ADAM12	XM_015456854.1	92.0
ADAM15_01	ADAM15	NR_048578.2;NR_048577.2;NR_048579.2;NM_207197.3;NM_207194.3;NM_207191.3;NM_001261464.2;NM_001261465.2;NM_207196.3;NM_207195.3;NM_003815.5;NM_001261466.2	ADAM15	XM_015456393.1	97.78
ADAM17_01	ADAM17	XM_024453056.1;NM_001382777.1;NM_003183.6;XM_017004785.2;NM_001382778.1;XM_011510375.3	ADAM17	XM_005576588.1	95.83
ADAM18_01	ADAM18	NM_001320313.2;NR_135201.2;NM_014237.3;NM_001190956.2	LOC101866649	XM_015454706.1	94.0
ADAM19_01	ADAM19	XM_017010009.1;NM_033274.5	ADAM19	XM_005558386.1	100.0
ADAM20_01	ADAM20	XM_005268151.3;NM_003814.5	LOC102116690	XM_015453946.1	96.0008
ADAM21_01	ADAM21	NM_003813.4	ADAM21	XR_001492547.1	83.9962
ADAM22_01	ADAM22	XM_017012331.2;XM_017012334.2;XM_017012330.2;XM_017012337.2;NM_004194.4;XM_017012333.2;XM_017012332.2;XM_011516318.2;XM_005250445.4;XM_011516319.3;XM_011516320.3;XM_017012340.2;NM_001324418.2;XM_006716028.4;XM_017012341.2;NM_021722.6;NM_021723.5;XM_017012339.2;XM_017012338.2;XM_011516324.2;NM_021721.4;NM_001324419.2;NM_016351.6;NM_001324420.2;XM_017012329.2;NM_001324421.2;XM_011516323.2;XM_017012…	ADAM22	XM_015447815.1	98.0
ADAM23_01	ADAM23	NM_003812.4;XM_005246932.3;XM_011512086.2	ADAM23	XM_005574062.2	100.0
ADAM28_01	ADAM28	XM_005273380.4;XM_006716273.3;XM_017012975.2;NR_130709.1;XM_011544370.2;XM_017012974.2;XR_247120.3;NR_130710.2;XM_011544371.3;XM_017012976.1;XM_006716274.1;NM_021777.4;XM_011544367.3;XM_005273382.1;XM_011544368.3;XR_949375.3;NM_014265.6;XM_011544369.2;NM_001304351.2	ADAM28	XM_015454593.1	98.0
ADAM29_01	ADAM29	NM_001130704.1;NM_001130705.1;NM_001278125.1;XM_011531561.1;XM_011531560.1;NM_001130703.1;XM_011531559.1;XM_011531557.1;XM_011531556.1;NM_001278127.1;NM_001278126.1;NM_014269.4	ADAM29	XM_005556330.2	90.0032
ADAM2_01	ADAM2	XM_011544479.1;NM_001278114.2;XM_011544480.1;NM_001278113.2;XM_005273468.1;NM_001464.5	ADAM2	XM_015454371.1	84.0
ADAM30_01	ADAM30	NM_021794.4	ADAM30	XM_005542141.2	90.0
ADAM32_01	ADAM32	NM_145004.7;XM_006716298.3;XM_017013185.2;XM_024447092.1;XM_024447093.1;XM_017013184.2;XM_006716299.2;NM_001313994.1;XM_017013188.1;XM_011544433.2;XM_017013187.1;XM_017013183.2;XM_017013186.2;XM_011544434.2	ADAM32	XM_005563132.2	94.0
ADAM33_01	ADAM33	XR_937152.1;XM_011529373.2;NM_001282447.3;XM_017028080.2;XM_006723644.2;XM_011529366.1;XM_011529370.1;XM_017028081.2;NM_025220.5;NM_153202.4;XM_011529367.1;XR_001754405.1;XM_006723640.1;XM_011529371.2;XM_017028082.1;XM_005260843.1;XM_017028083.1;XR_002958534.1;XR_937151.1	ADAM33	XM_015457689.1	94.29
ADAM7_01	ADAM7	NM_003817.4;XM_017013943.1	ADAM7	XM_015454594.1	94.0032
ADAM8_01	ADAM8	XM_017015466.1;XM_017015465.1;XM_011539117.2;NM_001164490.2;NM_001164489.2;NM_001109.5	ADAM8	XM_005566783.2	97.78
ADAM9_01	ADAM9	NM_003816.3;XR_001745618.2;NR_027638.1;NR_027878.1;XR_001745617.1;XR_001745616.2;XM_017013942.1;XR_001745615.1;NR_027639.1;XM_011544682.2	ADAM9	XM_005563126.2	100.0
ADAMDEC1_01	ADAMDEC1	NM_001145271.1;NR_156422.1;NM_014479.3;NM_001145272.1	ADAMDEC1	XM_005562855.2	92.0
ADAMTS10_01	ADAMTS10	XR_001753770.1;NM_001282352.1;NM_030957.4;XM_017027338.2;XM_017027339.1;XM_006722917.3;XM_017027340.1	ADAMTS10	XR_001487021.1	96.0
ADAMTS12_01	ADAMTS12	NM_001324512.2;XM_017009905.1;NM_001324511.2;NM_030955.4	ADAMTS12	XM_005556663.2	100.0
ADAMTS13_01	ADAMTS13	NM_139025.5;XM_011518178.2;XM_011518179.1;XM_017014235.1;XM_017014232.1;NM_139027.6;XM_017014233.1;NR_024514.3;NM_139026.6;XR_001746171.1;XM_017014234.2;XM_011518176.3	ADAMTS13	XR_001485383.1	91.43
ADAMTS14_01	ADAMTS14	XM_011539308.2;NM_139155.3;XM_011539306.2;XM_011539302.2;XM_011539307.2;XM_011539303.2;XR_001747025.1;XM_011539300.2;NM_080722.4;XM_011539301.2	ADAMTS14	XM_015456233.1	100.0
ADAMTS15_01	ADAMTS15	NM_139055.3;XM_005271419.4;XR_001747783.1	ADAMTS15	XM_005580182.2	97.14
ADAMTS16_01	ADAMTS16	NM_139056.4;XR_001742032.1;NR_136935.2	ADAMTS16	XM_005556567.2	97.14
ADAMTS17_01	ADAMTS17	XM_017021981.1;XM_017021984.1;XR_001751118.1;NM_139057.4;XM_017021977.1;XM_017021973.2;XM_017021976.1;XM_017021975.1;XM_017021974.1;XR_001751120.1;XM_011521312.2;XM_005254872.3;XR_001751119.1	ADAMTS17	XM_015453457.1	100.0
ADAMTS18_01	ADAMTS18	XM_011522924.2;NM_199355.4;XM_017022988.2;NM_001326358.2;XM_011522923.1	ADAMTS18	XM_015443202.1	100.0
ADAMTS19_01	ADAMTS19	XM_011543246.2;XM_011543248.2;XM_011543247.2;XM_011543249.2;XM_017009174.1;XM_017009175.1;XM_017009176.1;NM_133638.6	ADAMTS19	XM_015451850.1	98.0
ADAMTS1_01	ADAMTS1	NM_006988.5	ADAMTS1	XM_005548880.2	92.0
ADAMTS20_01	ADAMTS20	NM_025003.5;XM_017019979.1;XM_011538754.2	ADAMTS20	XM_015430757.1	100.0
ADAMTS2_01	ADAMTS2	NM_021599.4;NM_014244.5	ADAMTS2	XM_005558756.2	94.0
ADAMTS3_01	ADAMTS3	NM_014243.3;XM_011532422.3;XM_011532421.2	ADAMTS3	XM_005555102.2	100.0
ADAMTS4_01	ADAMTS4	XR_001737548.2;NM_005099.6;NM_001320336.2;XR_001737549.2	ADAMTS4	XM_005541197.2	97.78
ADAMTS5_01	ADAMTS5	XM_024452053.1;NM_007038.5;XM_024452054.1	LOC102140614	XR_001494030.1	48.0
ADAMTS6_01	ADAMTS6	NR_135689.2;XM_011543119.3;XM_011543126.3;XM_011543122.3;XR_948233.3;NM_197941.4;XM_011543116.3;XM_011543117.2;XM_011543120.3;XR_948232.3;XM_011543115.3;XM_011543127.3	ADAMTS6	XR_277928.2	100.0
ADAMTS7_01	ADAMTS7	XM_005254137.4;XM_011521166.2;NM_014272.5	LOC102126931	XM_015452497.1	97.14
ADAMTS8_01	ADAMTS8	NM_007037.6;XM_017017145.1	ADAMTS8	XM_015436022.1	94.29
ADAMTS9_01	ADAMTS9	NM_001318781.2;NM_182920.2;XR_245151.1	ADAMTS9	XM_005547538.2	100.0
ADAMTSL1_01	ADAMTSL1	NM_052866.5;XM_017015310.1;XM_011518064.3;XM_017015311.1;XM_017015314.1;XM_011518068.2;NM_001040272.6;XM_017015312.2;XM_017015313.1;XM_011518063.2;XM_011518067.1;XM_011518070.2	ADAMTSL1	XM_015437117.1	100.0
ADAMTSL2_01	ADAMTSL2	NM_001145320.2;NM_014694.4;XM_011519242.3;XM_005272239.2;XM_011519241.2;XM_005272238.3	ADAMTSL2	XM_015436246.1	97.14
ADAMTSL3_01	ADAMTSL3	NM_207517.3;XM_011521823.2;XR_931873.2;XM_011521824.2;XM_017022435.1;XM_017022434.1;XM_011521825.2;XM_011521822.2;NM_001301110.2;XM_024450000.1	ADAMTSL3	XM_015453186.1	96.0
ADAMTSL4_01	ADAMTSL4	XM_011509651.2;XM_011509648.3;XM_011509650.3;XM_017001506.2;XM_011509652.2;XM_017001507.1;XM_011509645.3;XM_011509649.3;XM_011509644.3;NM_001288607.2;XR_001737242.2;XR_921844.3;NM_019032.6;NM_001288608.2;NM_001378596.1;NM_025008.5	ADAMTSL4	XM_015457731.1	97.14
ADAMTSL5_01	ADAMTSL5	XM_017026744.1;XM_011527963.1;NM_213604.3;XM_011527961.1;NM_001367197.1;XM_017026745.1	ADAMTSL5	XR_001487036.1	100.0
ADAP1_01	ADAP1	NM_001284311.1;NM_006869.4;NM_001284310.1;NM_001284309.1;NM_001284308.1	ADAP1	XM_005548971.2	96.0
ADAP2_01	ADAP2	NM_001346714.1;XM_024450833.1;XM_024450832.1;NM_018404.3;XM_024450834.1;NR_144488.1;XM_024450835.1;NM_001346716.1;XM_024450831.1;NM_001346712.1	ADAP2	XM_015438149.1	96.0
ADARB1_01	ADARB1	XM_017028249.1;XR_001754786.2;XR_001754792.2;NM_015834.4;XR_001754793.2;XM_017028247.1;NM_001160230.2;XM_017028242.2;XM_017028243.1;XM_017028255.1;XM_006723954.2;XM_011529425.2;XM_017028254.1;NM_001346687.2;XM_017028244.2;XM_017028245.2;NR_027673.1;XR_001754791.2;NR_027674.2;NR_027672.2;NR_073200.2;XM_017028253.2;NM_001346688.1;XR_001754787.2;NM_015833.4;NM_001112.4;XM_017028251.1;XM_017028250.1;…	ADARB1	XR_001489072.1	98.0
ADARB2_01	ADARB2	NM_018702.4	ADARB2	XM_005564500.2	74.0012
ADAR_01	ADAR	NM_015841.4;NM_001365049.1;NM_001365047.1;XM_006711113.2;XM_011509061.2;NM_001193495.2;NM_001365045.1;NM_001365046.1;NM_001111.5;XM_011509062.1;NM_001365048.1;NM_001025107.3;NM_015840.4	ADAR	XM_015456631.1	96.0
ADAT1_01	ADAT1	NM_001324453.2;NM_001324445.2;NM_001324452.2;NM_001324446.2;NM_012091.5;NM_001324451.2;NM_001324450.2;NM_001324448.2;NM_001324444.2;NM_001324449.2	ADAT1	XM_015442708.1	92.0
ADAT2_01	ADAT2	XM_017010263.1;XM_017010262.2;XM_011535443.1;XM_011535444.2;XM_011535439.2;NM_001286259.1;XM_017010260.2;XM_024446329.1;NM_182503.3	ADAT2	XR_001489997.1	98.0
ADAT3_01	ADAT3	NM_138422.4;NM_001329533.2	ADAT3	XM_005587433.2	97.14
ADA_01	ADA	NM_001322051.1;NR_136160.1;NM_000022.4;NM_001322050.1	LOC107127156	XR_001484620.1	94.0
ADCK1_01	ADCK1	NM_001366485.2;NM_001142545.2;XR_001750450.1;NM_020421.4;NM_001366490.2;NR_158987.2;NM_001366486.2;NR_158988.2;NM_001366488.2;XM_017021477.1;NM_001366487.2;XM_011536985.1;NM_001366489.2;XM_017021476.1;NR_158989.2	ADCK1	XM_005561915.2	100.0
ADCK2_01	ADCK2	XM_006716170.4;XM_011516675.3;NM_052853.4	ADCK2	XM_005550946.2	98.0
ADCK5_01	ADCK5	XM_011516907.3;XM_011516909.1;XM_006716527.2;XM_017013174.1;XR_002956603.1;XR_928305.3;XM_011516910.1;NM_174922.5	ADCK5	XM_015455384.1	95.65
ADCY10_01	ADCY10	XM_005245330.5;XM_011509760.3;NM_001297772.2;NM_018417.6;XM_006711449.4;XM_011509766.3;XM_011509763.3;XM_011509762.3;XM_017001778.2;XR_921889.3;NM_001167749.3	ADCY10	XM_015445034.1	91.9968
ADCY1_01	ADCY1	NM_001281768.1;NM_021116.4;XM_005249584.3;XM_005249585.2	ADCY1	XM_015447451.1	100.0
ADCY2_01	ADCY2	XM_011513942.2;NM_020546.3;XR_001741973.1;XR_427657.2;XR_001741974.2	ADCY2	XM_005556577.2	100.0
ADCY3_01	ADCY3	XM_017003188.1;NM_001377128.1;XM_011532492.2;XM_017003189.1;NM_004036.5;NM_001377131.1;XM_017003187.1;XM_017003191.1;XM_006711925.1;XM_011532491.1;XM_011532490.1;NM_001320613.2;XM_011532494.1;NM_001377132.1;XM_011532489.1;XM_011532496.1;XM_017003192.1;XM_011532493.1;NM_001377129.1	ADCY3	XM_015433936.1	96.0
ADCY4_01	ADCY4	NM_001198592.2;NM_001198568.2;NM_139247.4	ADCY4	XR_001492373.1	96.0
ADCY5_01	ADCY5	XM_006713483.1;XM_011512361.1;XM_011512360.3;NM_183357.3;XM_005247078.1;XM_017005639.1;XM_006713484.1;XM_011512359.2;NM_001199642.1;NM_001378259.1;XM_017005638.1	ADCY5	XM_015446347.1	95.92
ADCY6_01	ADCY6	XM_006719210.4;XR_001748565.1;XM_017018743.1;NM_015270.5	ADCY6	XM_005570722.2	100.0
ADCY7_01	ADCY7	XM_011522839.2;XM_011522836.2;XM_011522837.3;XM_011522840.3;XM_017022899.1;XR_001751822.1;NM_001286057.2;XM_017022898.1;NM_001114.5;XM_017022897.1;XM_017022896.1;XM_011522842.2;XM_011522838.2;XM_011522835.2	ADCY7	XM_015443008.1	91.43
ADCY8_01	ADCY8	NM_001115.3;XM_017013007.1;XM_017013006.1;XM_005250769.3;XM_006716501.3	ADCY8	XM_005564084.2	98.0
ADCY9_01	ADCY9	NM_001116.4;XM_011522353.2;XM_005255079.3	LOC102135189	XM_015444681.1	98.0
ADCYAP1R1_01	ADCYAP1R1	NM_001199637.2;XM_005249618.5;NM_001199636.2;XM_017011736.2;NM_001118.5;XM_017011737.2;NM_001199635.1;XM_017011738.2;XM_006715645.3	ADCYAP1R1	XM_015447556.1	100.0
ADCYAP1_01	ADCYAP1	NM_001117.5;NM_001099733.2;XM_005258081.4	ADCYAP1	XM_005587082.2	100.0
ADD1_01	ADD1	NM_001286645.1;XM_017007709.2;XM_017007706.2;NM_001354761.2;NM_176801.2;XM_024453887.1;XM_017007704.1;NM_001354757.2;XM_017007705.1;NM_001354756.2;XM_017007703.1;XR_002959706.1;NM_001119.5;NM_001354755.1;NM_001354754.2;XR_002959707.1;NM_014190.4;NM_001354758.1;NM_001354762.2;NM_014189.3;NM_001354759.2;XM_005247934.2	ADD1	XM_015450043.1	98.0
ADD2_01	ADD2	NM_017482.4;NM_017488.4;NM_001185054.1;XM_011532502.2;NM_001185055.2;NM_001617.4	ADD2	XM_015433565.1	89.19
ADD3_01	ADD3	NM_019903.5;XM_024447809.1;NM_016824.5;XM_024447803.1;XM_024447802.1;NM_001320591.2;XM_024447804.1;XM_024447801.1;XM_024447800.1;XM_024447807.1;XM_024447806.1;NM_001320594.2;XM_024447799.1;XM_024447798.1;XM_024447794.1;XM_024447810.1;XM_024447811.1;NM_001121.4;XM_024447797.1;XM_024447796.1;XM_024447812.1;XM_024447813.1;XM_024447805.1;NM_001320592.2;XM_024447795.1;XM_024447808.1;NM_001320593.2;XM_…	ADD3	XM_015456660.1	98.0
ADGB_01	ADGB	NM_024694.4	ADGB	XM_015448943.1	100.0
ADGRA1_01	ADGRA1	XM_011540273.1;NM_001083909.3;NM_001291085.1	ADGRA1	XM_015456895.1	69.9984
ADGRA2_01	ADGRA2	XM_011544483.2;XM_011544481.2;NM_032777.10;XM_011544482.2	ADGRA2	XM_005563058.2	97.4358974359
ADGRA3_01	ADGRA3	XM_005248137.5;NM_145290.4;XR_001741153.1;XM_011513811.2	ADGRA3	XM_005554582.2	96.0
ADGRB1_01	ADGRB1	XM_017013694.1;XM_017013691.1;NM_001702.3;XM_011517202.2;XM_017013696.1;XM_017013693.1;XM_017013692.1;XM_017013697.1;XM_017013695.1	ADGRB1	XM_015455278.1	98.0
ADGRB2_01	ADGRB2	XR_001737343.1;XM_017001905.1;XM_017001902.1;XM_017001903.1;XM_017001900.1;XM_017001901.1;XM_017001911.1;NM_001364857.2;XM_017001910.1;XM_017001908.1;XM_017001909.1;XM_011541858.2;XM_017001912.1;XM_017001906.1;XM_017001907.1;NM_001294336.2;XM_011541848.3;XM_011541849.2;XM_017001904.1;NM_001294335.2;XM_024448673.1;XM_017001899.1	ADGRB2	XM_015439223.1	94.74
ADGRB3_01	ADGRB3	NM_001704.3	ADGRB3	XM_015449250.1	98.0
ADGRD1_01	ADGRD1	XM_011538209.2;XM_011538206.2;XM_011538210.2;XM_011538207.2;NM_001330497.2;XM_005253566.2;NM_198827.5;XM_011538204.2;XM_011538208.2;XM_011538205.2	ADGRD1	XR_001483713.1	94.0
ADGRD2_01	ADGRD2	XR_930339.2;XM_006717348.3	ADGRD2	XM_015436425.1	93.33
ADGRE1_01	ADGRE1	NM_001256253.2;XM_011527794.1;NM_001256252.2;NM_001256255.2;NM_001256254.2;NM_001974.5	ADGRE1	XM_015440864.1	87.8
ADGRE2_01	ADGRE2	XM_011527952.3;XM_017026727.1;XM_011527953.2;XM_017026726.1;NM_001289159.2;NM_013447.4;NM_001289158.1;XR_936174.1;XM_011527954.3;XR_936173.1;XR_001753772.1;XM_011527955.2;XM_011528374.2;XM_011527951.3;XR_001753674.1;XM_011527949.2;NM_001271052.1;NM_032571.5;XR_001753675.1;XM_011527948.2;XM_017027383.1	ADGRE2	XM_015440870.1	97.14
ADGRE5_01	ADGRE5	NM_001784.5;XM_011528451.3;NM_001025160.2;NM_078481.4	ADGRE5	XM_005588242.2	94.0
ADGRF1_01	ADGRF1	NM_025048.4;XM_017010736.2;XM_011514469.1;NM_153840.4;XM_017010735.1;XM_024446401.1	ADGRF1	XM_015449336.1	98.0
ADGRF2_01	ADGRF2	NM_153839.7;NM_001368115.2	ADGRF2	XM_005552784.2	96.0
ADGRF3_01	ADGRF3	XM_011532622.2;NR_135916.2;NM_153835.4;XM_011532623.2;XM_017003505.1;XM_017003506.2;NM_001145168.1;NM_001145169.1;XM_011532621.3;NM_001321975.2;NM_001321971.2	ADGRF3	XM_015433918.1	98.0
ADGRF4_01	ADGRF4	NM_153838.5;NM_001347855.2	ADGRF4	XM_005552786.2	94.0
ADGRF5_01	ADGRF5	XM_005248893.3;XM_017010422.2;XM_005248895.4;XM_011514353.3;XM_017010421.2;XM_017010419.2;XM_005248892.3;XM_017010420.2;XM_005248894.4;XM_017010424.2;NM_001098518.2;NM_015234.5;XM_011514354.2;XM_017010418.2;XM_017010423.1	ADGRF5	XM_015449338.1	92.0
ADGRG1_01	ADGRG1	XM_005256254.2;NM_001370439.1;NM_001145774.3;XM_005256241.4;NM_001145770.3;XM_011523467.2;NM_001370441.1;XM_006721344.2;NM_001370440.1;XM_005256255.2;XM_017023892.1;NM_001145773.3;NM_001145771.3;XM_006721347.2;NM_001370430.1;NM_001370431.1;XM_006721346.2;XM_011523461.2;XM_006721342.2;XM_006721338.2;XM_011523462.2;XM_006721339.4;NM_001370432.1;NM_001370453.1;NM_001370433.1;XM_006721345.3;XM_005256…	ADGRG1	XM_015443122.1	100.0
ADGRG2_01	ADGRG2	NM_001079858.3;NM_001079860.3;NM_001079859.3;NM_001184833.1;NM_001184837.2;NM_005756.4;XM_011545435.2;NM_001184836.1;XM_011545434.1;XM_006724455.3;NM_001184835.2;NM_001184834.2	ADGRG2	XM_015443472.1	94.0
ADGRG3_01	ADGRG3	XM_011522953.3;NM_001308360.2;XM_011522951.3;XR_243399.3;XM_006721170.4;XM_011522954.2;XM_005255842.4;NM_170776.5	ADGRG3	XM_005592057.2	100.0
ADGRG4_01	ADGRG4	NM_153834.4;XM_011531271.2;XM_011531269.2	ADGRG4	XM_015444345.1	96.0
ADGRG5_01	ADGRG5	NM_001318481.2;NM_001304376.3;XM_011522950.2;NM_153837.4;XM_011522949.2	ADGRG5	XM_015442728.1	97.22
ADGRG6_01	ADGRG6	NM_001032394.2;NM_001032395.2;XM_005267061.3;XM_017011085.1;XM_006715517.2;XM_011535964.1;NM_198569.3;XM_006715516.2;XM_006715518.2;NM_020455.5	ADGRG6	XM_015448727.1	98.0
ADGRG7_01	ADGRG7	XM_011513245.2;NM_001308362.1;NM_032787.3	ADGRG7	XM_015446545.1	96.0
ADGRL1_01	ADGRL1	XM_005259818.3;XM_024451420.1;XM_017026475.1;XM_011527798.2;XM_017026477.1;XM_011527801.2;XM_017026476.1;XM_017026480.1;XM_017026479.1;XM_017026481.1;NM_014921.5;XM_011527796.2;XM_017026478.1;NM_001008701.3	ADGRL1	XM_015440563.1	100.0
ADGRL2_01	ADGRL2	XM_024454350.1;NM_001297706.2;XM_017000797.2;XM_024454357.1;NM_001366008.1;NM_001366006.1;NM_001366009.1;NM_001366007.1;XM_017000786.1;XM_024454355.1;NM_001297704.2;NM_001366004.1;NM_001297705.2;NM_001366005.1;XM_006710485.3;XM_006710489.3;XM_024454359.1;NM_001366002.1;XM_024454358.1;NM_001366003.1;NM_001350698.2;XM_005270668.2;XM_006710488.2;NM_001350699.2;XM_017000784.1;XM_005270666.4;NM_012302…	ADGRL2	XM_015433693.1	98.0
ADGRL3_01	ADGRL3	XM_017007940.1;XM_017007941.1;NM_001322402.2;NM_001371345.1;NM_015236.6;XM_017007930.1;XM_017007929.1;XM_017007933.1;NM_001322246.2;XM_017007932.1;XM_017007937.1;XM_011531788.2;XM_017007936.1;XM_017007935.1;XM_017007934.1;XM_017007939.1;XM_017007938.1;NM_001371346.1;XM_017007931.1;NM_001371343.1;XM_011531791.2;NM_001371344.1;NM_001371342.1;XM_017007942.1	ADGRL3	XM_015450427.1	94.2857142857
ADGRL4_01	ADGRL4	NM_022159.4	SPAG5	XM_015438048.1	52.0
ADGRV1_01	ADGRV1	XM_017009971.2;XM_017009974.2;XM_017009967.1;XM_017009963.2;XM_017009968.2;NR_003149.2;XM_017009964.2;XM_017009969.2;XM_017009965.1;XM_017009973.1;XM_017009972.1;NM_032119.4;XM_017009966.2;XM_017009970.2	ADGRV1	XM_015451691.1	95.12
ADH1A_01	ADH1A	NM_000667.4	LOC102123413	XM_015450554.1	96.0
ADH1B_01	ADH1B	NR_133005.2;NM_001286650.2;NM_000668.6;NM_000669.5	LOC102124195	XM_005555520.2	96.0
ADH4_01	ADH4	NM_000670.5;NM_001306172.1;NM_001306171.1	ADH4	XM_015450673.1	98.0
ADH5_01	ADH5	NM_000671.4	ADH5	XM_015450674.1	98.0
ADH6_01	ADH6	NR_132990.2;NM_000672.4;NM_001102470.2	ADH6	XM_015450675.1	88.0
ADH7_01	ADH7	NM_001166504.1;NM_000673.4	ADH7	XM_005555524.2	100.0
ADHFE1_01	ADHFE1	NM_144650.3	ADHFE1	XM_005563450.2	100.0
ADI1_01	ADI1	NM_018269.4;NM_001306077.1	ADI1	XM_005576622.2	86.0
ADIG_01	ADIG	NM_001018082.3;NR_130907.2	ADIG	XM_015458052.1	94.0
ADIPOQ_01	ADIPOQ	NM_004797.4;NM_001177800.2	ADIPOQ	XM_005545460.2	95.9216326531
ADIPOR1_01	ADIPOR1	XM_024447427.1;NM_001290629.1;NM_015999.6;XM_017001407.1;NM_001290553.1;NM_001290557.1	ADIPOR1	XM_015448270.1	91.43
ADIPOR2_01	ADIPOR2	XM_011521024.2;NM_024551.3;NM_001375365.1;NM_001375364.1;XM_006719018.2;NM_001375363.1	ADIPOR2	XM_015430227.1	96.0
ADIRF_01	ADIRF	NM_006829.3	ADIRF	XM_005565208.1	97.14
ADK_01	ADK	XM_017015703.2;NM_001123.4;XM_017015702.1;XM_017015698.1;XM_017015706.1;XM_017015699.1;NM_006721.4;NM_001202450.2;XM_017015705.1;NM_001202449.2;NM_001369124.1;XM_017015704.1;NM_001369123.1	ADK	XM_015456144.1	100.0
ADM2_01	ADM2	NM_001369882.1;NM_001253845.2	ADM2	XM_005566893.2	68.5731428571
ADM5_01	ADM5	NM_001101340.1	LOC107127149	XR_001484604.1	40.0004
ADM_01	ADM	NM_001124.3	ADM	XM_015435126.1	96.0
ADNP2_01	ADNP2	XM_005266656.4;XM_011525883.2;NM_014913.4	ADNP2	XM_015439585.1	98.0
ADNP_01	ADNP	NM_001282531.3;NM_181442.4;XM_011528748.2;XM_017027759.1;NM_001282532.1;XM_017027758.1;NM_001347511.2;NM_015339.5;XM_011528747.2	ADNP	XM_015429972.1	100.0
ADORA1_01	ADORA1	NM_001365066.1;NM_000674.3;NM_001048230.2;XM_005244901.1;NM_001365065.1;XM_005244902.4	ADORA1	XM_015448350.1	92.0
ADORA2A_01	ADORA2A	NM_001278498.1;NR_103543.2;NR_103544.2;NM_001278497.1;NM_000675.6;NM_001278500.1;NR_103546.1;NM_001278499.2	ADORA2A	XM_015457576.1	98.0
ADORA2B_01	ADORA2B	NM_000676.2;XM_011523659.3;XM_017024197.2;XR_001752428.1	ADORA2B	XM_005582994.2	92.0
ADORA3_01	ADORA3	NM_001302678.2;NM_000677.4;NM_001302679.2	LOC101865922	XM_005542356.2	96.0
ADO_01	ADO	NM_032804.6	ADO	XM_005565757.2	92.0
ADPGK_01	ADPGK	NM_001365228.1;NM_031284.5;NM_001365223.1;NM_001365227.1;NM_001365226.1;XM_017022664.2;NM_001365225.1;NM_001365224.1;NM_001365229.1	ADPGK	XM_005559992.2	100.0
ADPRHL1_01	ADPRHL1	NM_199162.3;NM_138430.5	LOC102127709	XM_015439569.1	91.43
ADPRH_01	ADPRH	NM_001291949.2;NM_001371092.1;NM_001125.4;NM_001291950.2	ADPRH	XM_005548063.2	100.0
ADPRM_01	ADPRM	NM_020233.5	ADPRM	XM_015437646.1	96.0
ADPRS_01	ADPRS	XM_011541636.2;NM_017825.3	ADPRHL2	XM_005543979.1	100.0
ADRA1A_01	ADRA1A	XM_017013096.1;XM_006716293.4;NM_000680.4;NM_033303.4;XM_011544412.3;XM_006716292.3;NR_136343.1;XM_017013095.1;NM_001322502.1;XM_017013094.1;XR_001745477.1;XR_001745476.1;NM_033304.3;XM_011544411.2;NM_033302.3;NM_001322504.1;NM_001322503.1	ADRA1A	XM_015454603.1	89.58
ADRA1B_01	ADRA1B	XM_011534438.2;XM_011534437.2;NM_000679.4;XM_006714821.3;XM_011534435.1;XM_005265819.2;XM_005265818.3	ADRA1B	XM_005558419.2	100.0
ADRA1D_01	ADRA1D	NM_000678.4	ADRA1D	XM_005568416.2	100.0
ADRA2A_01	ADRA2A	NM_000681.4	ADRA2A	XM_005566421.2	90.2
ADRA2B_01	ADRA2B	NM_000682.7	ADRA2B	XM_005595601.2	100.0
ADRA2C_01	ADRA2C	NM_000683.4	ADRA2C	XM_015449990.1	94.29
ADRB1_01	ADRB1	NM_000684.3	ADRB1	XM_015456714.1	100.0
ADRB2_01	ADRB2	NM_000024.6	ADRB2	XM_015451417.1	96.0
ADRB3_01	ADRB3	NM_000025.3	NFE2L1	XM_005583545.2	53.8461538462
ADRM1_01	ADRM1	NM_175573.2;XM_024451818.1;XM_017027610.1;XM_011528503.1;NM_001281437.1;NM_007002.4;XM_024451817.1;NM_001281438.1;XM_024451816.1;XM_017027605.1;XM_024451815.1;XM_017027602.1;XM_024451814.1;XM_024451819.1	ADRM1	XM_015430047.1	94.29
ADSL_01	ADSL	XM_011529977.3;NM_001363840.2;NR_134256.1;XR_001755176.2;XM_024452166.1;XM_011529980.3;NM_001123378.2;XR_002958670.1;NM_001317923.1;XR_002958671.1;XR_937825.3;NM_000026.4;XM_017028637.1;XM_017028636.1	ADSL	NM_001284137.1	98.0
ADSS1_01	ADSS1	XM_006720026.3;XM_011536412.2;NM_199165.2;NM_001320424.1;NM_152328.5	ADSSL1	XM_015454255.1	94.44
ADSS2_01	ADSS2	NM_001365073.1;NM_001126.5;XM_011544108.3	ADSS	XR_272853.2	100.0
ADTRP_01	ADTRP	XM_011514958.2;XM_005249454.3;XM_011514956.1;XM_011514959.1;NM_032744.4;NM_001143948.1;XR_926322.2;XM_017011377.1	ADTRP	XM_015449898.1	97.14
AEBP1_01	AEBP1	NM_001129.5;XM_011515162.1	AEBP1	XM_005549694.2	94.87
AEBP2_01	AEBP2	NM_001363736.2;NM_001114176.2;XM_017018806.1;NM_153207.5;XM_011520560.2;NM_001267043.2	AEBP2	XM_015430457.1	100.0
AEN_01	AEN	XM_006720645.3;XM_017022490.1;XM_011521905.2;XM_005254967.1;XM_017022489.1;XM_005254966.1;NM_022767.4	AEN	XM_015453362.1	97.37
AFAP1L1_01	AFAP1L1	NM_001323063.1;XM_017009036.1;NM_001323062.2;NM_001146337.3;NM_152406.4;XM_011537558.2	AFAP1L1	XM_005558214.2	97.14
AFAP1L2_01	AFAP1L2	XM_005270233.4;NM_001287824.1;NM_001351080.1;NM_032550.3;XM_017016810.1;XM_017016832.1;XM_017016798.2;XM_017016796.1;XM_005270241.4;XM_017016829.1;XM_017016830.1;XM_017016818.1;XM_017016831.1;XM_017016795.1;NM_001351071.1;XM_017016814.1;NM_001351070.1;NM_001351068.1;NM_001351069.1;NM_001351065.1;NM_001351073.1;NM_001351072.1;NM_001351077.1;NM_001351066.1;NM_001351076.1;XM_017016797.1;NM_001351067…	AFAP1L2	XM_015456725.1	95.83
AFAP1_01	AFAP1	XM_006713909.3;NM_001371091.1;XM_011513544.3;XM_017008535.1;NM_001134647.1;NM_198595.2;XM_017008536.1;NM_001371090.1	AFAP1	XM_005554415.2	98.0
AFDN_01	AFDN	XM_017010878.1;XM_017010884.1;XM_017010881.1;XM_017010887.1;XM_017010880.1;NM_001207008.1;XM_006715491.2;XM_005266997.2;NM_001291964.1;NM_001040000.3;NM_001366320.1;XR_001743427.1;XM_006715494.3;NM_001366321.2;XM_017010886.1;XM_017010879.1;NM_001366319.1;XM_017010882.1;XM_017010885.1	MLLT4	XM_015448471.1	94.29
AFF1_01	AFF1	NM_001166693.2;XM_005263011.3;NM_001313960.1;XM_005263007.3;NM_005935.3;XM_005263013.4;XM_017008216.1;XM_011531973.3;NM_001313959.1;XM_017008215.2;XM_005263009.4	AFF1	XM_015450634.1	100.0
AFF2_01	AFF2	NM_001169122.2;NM_001169124.2;NM_001169125.2;NM_001170628.1;NM_002025.4;NM_001169123.2	TAMM41	XR_001488882.1	36.0012
AFF3_01	AFF3	NM_001025108.2;XM_011511177.3;XM_005263945.4;XM_005263943.4;XM_011511170.2;XM_017004086.2;XM_011511171.3;XM_011511173.3;XM_017004087.2;XM_011511176.3;XM_011511175.3;XM_011511174.3;NM_002285.3;XM_011511178.3;XM_011511169.3;XM_024452883.1;XM_011511179.3;XM_017004085.2	AFF3	XM_015433267.1	78.0024
AFF4_01	AFF4	XM_006714587.4;XM_005271964.4;XM_005271963.5;NM_014423.4	AFF4	XR_278242.2	98.0
AFG1L_01	AFG1L	NM_001323005.2;NR_136553.2;XM_017010649.1;XM_017010648.1;XM_011535657.2;XM_011535660.2;XM_011535659.3;XM_011535661.2;NM_145315.5;XM_005266885.3;XM_024446391.1;XM_017010647.2	LACE1	XR_001489912.1	92.0024
AFG3L2_01	AFG3L2	NM_006796.3;XM_011525601.3	AFG3L2	XM_015439883.1	98.0
AFMID_01	AFMID	NM_001010982.4;XM_011524326.3;NM_001145526.2;XM_011524335.2;NR_027083.1;XM_011524331.2;XM_011524334.2;XR_934369.1;XM_011524329.2;XM_011524337.3;XM_011524327.2;XM_011524333.2;XM_011524336.2;XM_011524330.2;XM_011524328.2;XM_011524332.2	AFMID	XM_015438910.1	96.0
AFM_01	AFM	XM_017007843.2;XM_017007844.2;NM_001133.2;XM_017007842.2	AFM	XM_005555092.2	96.0
AFP_01	AFP	NM_001354717.2;NM_001134.3	AFP	XM_015450397.1	96.0
AFTPH_01	AFTPH	NM_001375972.1;NR_164746.1;NM_203437.3;NM_001375969.1;NM_017657.5;NM_001375970.1;NM_001375971.1;NM_001002243.3;NR_164747.1	AFTPH	XR_001484455.1	100.0
AGAP1_01	AGAP1	XM_006712239.3;XM_024452678.1;XM_017003282.1;XM_024452676.1;XM_024452679.1;XM_006712237.3;XM_024452672.1;NM_001037131.3;XM_011510547.2;XM_005246059.4;XM_006712235.3;XM_011510549.2;NM_001244888.2;XM_006712234.3;XM_011510548.2;NM_014914.5	AGAP1	XM_015433007.1	100.0
AGAP2_01	AGAP2	XM_005268626.2;NM_001122772.2;XM_017018772.2;NM_014770.4;XM_005268625.3	GGT1	XM_015457570.1	63.8925
AGAP3_01	AGAP3	XM_017011735.1;NM_001350104.2;NM_001042535.4;NM_031946.7;NM_001308305.2;NM_001308304.2;NM_001350102.2;NM_001281300.2;XM_011515780.2;NM_001350103.2	AGAP3	XM_015448296.1	100.0
AGAP9_01	AGAP9	NM_133446.3;NM_001365867.1;NM_001276343.2;NM_001144000.3;NR_160521.1;NM_001190810.1;NR_126580.1;NM_001077665.2	LOC102142032	XM_015456085.1	88.576
AGA_01	AGA	NM_001171988.1;XR_001741155.2;NM_000027.4;NR_033655.1	AGA	XM_015450529.1	100.0
AGBL1_01	AGBL1	XM_017021918.2;XM_011521226.3;XM_011521227.3;XR_931751.3;XR_931750.3;NM_001386094.1;XM_017021920.2;XM_011521230.3;XM_011521228.3;XM_017021919.2;XM_017021921.2;NM_152336.4	AGBL1	XM_015453344.1	96.0
AGBL2_01	AGBL2	XM_017018331.2;XR_930909.3;XR_930908.3;XM_011520381.3;NM_024783.4;XM_011520378.2;XR_930910.3;XR_930911.3;XM_011520375.3;XM_011520374.3;XM_011520377.2;XM_005253141.5;XM_011520376.3;XM_011520373.3;XM_011520372.3;XM_006718327.4;XM_006718328.4;XM_005253140.5;XM_005253139.5;XR_001747981.2;XM_005253138.5;XR_242824.5;XM_011520379.2;XR_428852.4;XR_242823.5;XM_017018333.2;XM_017018332.1	INA	XM_005566331.2	42.5540425532
AGBL3_01	AGBL3	NM_001367818.1;XM_024446750.1;NM_001367819.1;NM_001367817.1;NM_178563.4;XM_017012142.2;NM_001367814.1;NM_001367815.1;XM_017012143.2;NR_160297.1;NR_160300.1;NM_001367811.1;NM_001367816.1;NM_001345852.1;XM_017012140.2;NM_001367812.1;XM_017012137.2;NM_001367813.1;XM_017012136.2;NM_001345850.1;NM_001345851.1;XM_017012139.2;XR_001744696.2;XR_001744697.2;NR_160298.1;NM_001345853.1;XM_011516122.3;XM_017…	AGBL3	XM_015448068.1	98.0
AGBL4_01	AGBL4	XM_017002595.2;NM_001323573.2;NM_032785.4;XM_017002596.2;NR_136623.2;XM_024450399.1;XM_017002597.2;XM_011542310.2;XM_017002598.2;NM_001323575.2;XM_011542308.2;NM_001323574.2	AGBL4	XM_015452589.1	98.0
AGBL5_01	AGBL5	XM_005264477.3;XM_011533011.3;XM_011533012.2;NM_001035507.3;NR_104246.2;NM_021831.6;XM_011533013.2;NR_138023.1	AGBL5	XR_283479.2	96.0
AGER_01	AGER	NM_001206966.2;NM_001206940.2;NM_001136.5;XR_001743189.2;XM_017010328.2;NM_001206934.1;NM_172197.3;NR_038190.2;NM_001206932.2;NM_001206929.1;NM_001206936.2;XR_001743190.2;NM_001206954.2	AGER	XM_015449579.1	100.0
AGFG1_01	AGFG1	NM_001135187.2;NM_001135188.2;NM_001135189.2;NM_004504.5	AGFG1	NM_001284577.1	100.0
AGFG2_01	AGFG2	XM_017012112.1;NM_006076.5;XM_017012114.1;XM_005250306.2	AGFG2	XM_005595510.2	96.0
AGGF1_01	AGGF1	NM_018046.5	AGGF1	XM_005557206.2	98.0
AGK_01	AGK	XM_024446835.1;XM_011516397.3;NM_018238.4;NM_001364948.2	AGK	XM_005550972.2	100.0
AGL_01	AGL	NM_000642.3;NM_000643.2;NM_000646.2;XM_005270557.2;NM_000028.2;XM_017000501.2;NM_000644.2	AGL	XM_005542617.2	98.0
AGMAT_01	AGMAT	NM_024758.5	AGMAT	XM_005544722.2	88.0
AGMO_01	AGMO	XM_017012204.1;XM_011515402.3;NM_001004320.2;XM_006715731.3;XM_006715730.1;XR_001744759.1	AGMO	XM_015447683.1	94.0
AGO1_01	AGO1	XM_017001017.1;XM_011541236.2;NM_001317123.1;XM_017001018.1;NM_001317122.1;XM_017001019.1;NM_012199.5;XM_017001016.1	LOC102146235	XM_015438449.1	100.0
AGO2_01	AGO2	XM_011516966.3;XM_017013317.2;NM_012154.5;XM_011516965.2;XM_011516968.2;NM_001164623.3	AGO2	XM_005564142.2	94.0
AGO3_01	AGO3	NM_177422.3;XM_011540882.3;XM_005270576.4;XM_005270575.4;XM_017000525.2;XM_017000524.2;XM_017000528.2;XM_011540879.3;XM_017000523.2;NM_024852.4;XM_017000527.2;XM_017000526.2	AGO3	XM_015438475.1	98.0
AGO4_01	AGO4	XM_011540883.2;XR_001737019.1;XM_024453795.1;XR_001737022.1;XR_246243.3;XM_005270578.3;XM_011540884.2;NM_017629.4;XR_001737021.1;XR_246244.3;NR_146062.2;XM_005270579.3;XR_946567.2	LOC101866300	XM_015438484.1	100.0
AGPAT1_01	AGPAT1	NM_032741.5;NM_001371438.1;NM_006411.4;NM_001371439.1;NM_001371437.1	AGPAT1	XM_015449589.1	100.0
AGPAT2_01	AGPAT2	NM_006412.4;NM_001012727.2	AGPAT2	XM_005580403.2	100.0
AGPAT3_01	AGPAT3	XM_011529665.2;NM_001369880.1;XM_011529664.2;XM_017028412.1;XM_011529660.2;NM_001369878.1;XM_006724030.3;NM_020132.5;XM_017028411.1;XM_006724031.3;NM_001369881.1;XM_005261160.4;XM_017028408.1;XM_011529662.2;XM_011529661.2;XM_011529663.2;NM_001037553.2;XM_006724029.3	AGPAT3	XM_015446804.1	89.13
AGPAT4_01	AGPAT4	XR_001743516.1;XM_006715514.3;NM_020133.3;XM_017011059.1;XM_005267053.3	AGPAT4	XM_015448386.1	84.0
AGPAT5_01	AGPAT5	XM_011534751.2;NM_018361.5	AGPAT5	XM_015454426.1	90.0
AGPS_01	AGPS	XR_001739007.2;XM_011512041.2;NM_003659.4;XM_011512043.2;XM_011512042.1	AGPS	XM_015432405.1	100.0
AGR2_01	AGR2	NM_006408.4;XM_005249581.5	AGR2	XM_005550050.2	100.0
AGR3_01	AGR3	NM_176813.5;XM_005249627.2;XM_011515152.2	AGR3	XM_005550048.2	100.0
AGRN_01	AGRN	XR_946650.2;XM_011541429.2;NM_198576.4;NM_001364727.2;NM_001305275.2;XM_005244749.3	AGRN	XM_015444182.1	97.14
AGRP_01	AGRP	NM_001138.2	AGRP	XM_005592267.2	94.2857142857
AGTPBP1_01	AGTPBP1	XM_011518421.2;NM_015239.2;XM_017014550.1;XM_017014546.1;XM_011518418.2;XM_017014548.2;XM_005251849.3;XM_017014549.1;XM_024447472.1;NM_001286717.1;XM_005251848.2;XM_017014547.1;NM_001286715.1;XR_001746261.1;XM_017014545.1;XM_011518420.2;NM_001330701.2	AGTPBP1	XM_015437340.1	97.44
AGTR1_01	AGTR1	NM_031850.3;NM_009585.4;NM_001382736.1;NM_001382737.1;NM_004835.4;NM_000685.5;NM_032049.3	AGTR1	XM_005546050.2	90.0
AGTR2_01	AGTR2	NM_001385624.1;XM_011537533.1;NM_000686.5	AGTR2	XM_005594423.1	98.0
AGTRAP_01	AGTRAP	XM_011541799.3;NM_001040197.1;NM_001040196.1;XM_011541800.3;NM_020350.5;NM_001040195.1;NM_001040194.1;XM_011541802.2	AGTRAP	XM_005544784.2	100.0
AGT_01	AGT	NM_001384479.1;NM_001382817.3	AGT	XM_015443695.1	91.43
AGXT2_01	AGXT2	XM_005248337.3;XM_017009748.2;NM_001306173.2;NM_031900.4;XM_005248338.3	AGXT2	XM_015451266.1	94.0032
AGXT_01	AGXT	NM_000030.3	AGXT	XM_005574849.2	100.0
AHCTF1_01	AHCTF1	NR_077058.1;NM_015446.5;XM_011544157.3;NR_136586.2;XR_426916.2;XM_011544156.2;XM_006711758.1;XR_949136.3;NM_001323342.2;NM_001323343.2	AHCTF1	XR_272836.2	100.0
AHCYL1_01	AHCYL1	XR_001736935.1;NM_006621.7;NM_001242674.1;NM_001242675.2;XM_011540535.2;NM_001242676.2;NM_001242673.1;XR_946527.2;XR_001736934.2	AHCYL1	XR_001483622.1	94.0
AHCYL2_01	AHCYL2	XM_017011905.2;XM_011515988.2;NM_001130722.3;NM_001130723.3;XM_017011904.1;NM_001130720.3;XM_011515987.2;NM_015328.4;XM_017011907.1;XM_005250237.1;XM_017011906.1	AHCYL2	XM_015448027.1	94.0
AHCY_01	AHCY	NM_001362750.2;XM_011528658.3;NM_001161766.1;XM_011528656.3;NM_001322086.2;XM_011528659.1;XM_017027710.2;NM_000687.4;XM_011528657.2;NM_001322084.2;NM_001322085.2;XM_005260317.2;XM_017027709.2	AHCY	XM_005568764.2	98.0
AHDC1_01	AHDC1	XM_005245849.3;XM_005245851.3;XM_024446461.1;XM_005245850.3;XM_011541257.2;NM_001371928.1;XM_011541256.2;NM_001029882.3;XR_946609.2;XM_005245852.3;XM_011541255.1;XM_005245848.3	AHDC1	XM_015439952.1	100.0
AHI1_01	AHI1	XR_001743488.1;XR_001743489.2;XR_001743486.2;NM_001350504.1;XM_017010978.2;XR_001743484.2;XR_001743480.2;XR_001743485.2;XR_001743481.2;NM_017651.4;XM_011535910.3;XR_001743482.2;NM_001134830.1;NM_001134831.2;XR_001743483.2;NM_001350503.1;XR_002956287.1;XR_002956286.1;XR_001743479.2;XR_001743487.2;XM_017010984.2;XM_024446480.1;XM_017010980.2;XM_017010981.2;XM_024446479.1;XR_001743490.2;NM_001134832…	AHI1	XR_276163.2	98.0
AHNAK2_01	AHNAK2	NM_138420.4;NM_001350929.2;XM_024449463.1	AHNAK2	XM_015454263.1	94.0
AHNAK_01	AHNAK	NM_024060.4;XM_017018270.1;NM_001346445.2;NM_001346446.2;NM_001620.3	AHNAK	XM_015434606.1	100.0
AHRR_01	AHRR	NM_001377236.1;NM_001377239.1;NR_165159.2;NR_165163.2	AHRR	XM_015451168.1	96.0
AHR_01	AHR	NM_001621.5	AHR	XM_005550045.2	100.0
AHSA1_01	AHSA1	NM_012111.3;NM_001321441.2	AHSA1	XM_005561900.2	97.14
AHSG_01	AHSG	NM_001354571.2;NM_001354573.2;NM_001622.4;NM_001354572.2	AHSG	XM_005546616.2	94.0032
AHSP_01	AHSP	NM_001318222.1;NM_001318221.2;NM_016633.4	AHSP	XM_015442616.1	100.0
AICDA_01	AICDA	XM_011520773.2;NM_020661.4;NM_001330343.2	AICDA	XM_015430327.1	95.0
AIDA_01	AIDA	XR_921909.3;NM_022831.4	AIDA	XM_015440188.1	70.0
AIF1L_01	AIF1L	NM_031426.4;XM_017015177.1;NM_001185096.1;NM_001185095.1;NR_033701.1	AIF1L	XM_015436321.1	88.0032
AIF1_01	AIF1	XM_017010332.1;NM_001318970.2;XM_005248870.4;NM_001623.5;NM_032955.3	AIF1	XM_005553539.2	100.0
AIFM1_01	AIFM1	NM_145812.2;NM_004208.4;NM_001130847.3;NR_132647.1;NM_001130846.3	AIFM1	XM_005594553.2	96.0
AIFM2_01	AIFM2	NM_001198696.1;NM_032797.6	AIFM2	XM_015456251.1	95.83
AIFM3_01	AIFM3	NR_027464.2;NM_001018060.3;NM_144704.3;NM_001146288.2	AIFM3	XM_015457406.1	97.14
AIG1_01	AIG1	NM_001366357.1;NM_001366352.1;NM_001366353.1;NM_001366351.1;NM_001363721.2;NM_001366345.1;NM_001366344.1;NM_001366349.2;NM_001366354.1;NM_001286588.2;NM_001366350.1;NM_001286589.1;NM_001286587.1;NM_016108.4;NR_158960.1;NR_158896.1;NM_001366363.1;NM_001366362.1;NM_001366348.1;NM_001366359.1;NM_001366355.1;NM_001366347.1;NM_001366356.1;NM_001366346.1	AIG1	XM_015448731.1	97.67
AIM2_01	AIM2	XR_001737544.1;XR_001737545.1;NM_004833.3;XM_017002848.1;NM_001348247.1;XR_001737546.1;XR_001737547.2	AIM2	XM_015455099.1	98.0
AIMP1_01	AIMP1	XM_017008836.2;NM_004757.3;NM_001142415.1;XM_017008835.2;NM_001142416.2	SLC2A10	XR_001483105.1	45.9984
AIMP2_01	AIMP2	NM_001362785.1;NM_001326606.1;NM_001326611.2;NM_001326607.1;NM_001326610.1;NM_001362787.1;XM_005249847.3;NM_001326609.1;NM_006303.4	AIMP2	XM_005549094.2	94.74
AIPL1_01	AIPL1	NM_001285401.3;NM_001285399.3;NM_014336.5;NM_001285402.2;NM_001285403.3;NM_001033054.3;NM_001033055.3;NM_001285400.3	AIPL1	XM_005582660.2	100.0
AIP_01	AIP	NM_001302960.2;NM_003977.4;NM_001302959.1;XM_024448761.1	AIP	XM_015434372.1	97.14
AIRE_01	AIRE	NM_000383.4	AIRE	XM_015446792.1	72.002
AJAP1_01	AJAP1	XM_011541786.2;XM_011541787.2;NM_018836.4;NM_001042478.2	AJAP1	XM_005544959.2	100.0
AJM1_01	AJM1	NM_001080482.4	C15H9orf172	XM_015436451.1	100.0
AJUBA_01	AJUBA	NM_198086.3;NM_032876.6	AJUBA	XM_005560829.2	90.0
AK1_01	AK1	NM_001318121.1;XM_024447439.1;XM_017014428.1;NM_001318122.2;XM_024447440.1;NM_000476.3	AK1	XM_015436517.1	100.0
AK2_01	AK2	NM_001625.4;NM_001319143.1;NM_001319142.2;XR_246248.2;NR_134976.2;XR_001737036.1;NM_001319141.2;NM_001199199.2;NM_013411.5;NM_001319140.1;NM_001319139.2	AK2	XM_015438891.1	96.0
AK3_01	AK3	NM_001199855.1;NM_001199852.2;NM_016282.4;NM_001199856.1;NM_001199853.1	AK3	NM_001287314.1	100.0
AK4_01	AK4	NM_001330616.2;XM_017000613.1;NM_013410.4;NM_001005353.2;NM_203464.2	AK4	XM_005543156.2	96.0008
AK5_01	AK5	XM_017001012.1;XM_006710572.3;XM_017001010.2;NM_174858.3;XM_005270739.5;XM_017001011.2;XM_017001009.1;NM_012093.4;XM_017001008.2	AK5	XM_005542979.2	100.0
AK6_01	AK6	NM_016283.5;NM_001015891.2	AK6	NM_001286227.1	100.0
AK7_01	AK7	NM_001350892.2;XM_006720021.2;NM_152327.5;XM_017020960.1;NM_001350890.2;XM_017020958.1;NM_001350891.2;NM_001350888.2;XM_006720022.2	AK7	XM_005562168.2	96.0
AK8_01	AK8	XM_011518278.2;NM_001371773.1;XM_005272169.2;XR_929719.2;XM_011518277.2;NM_001371771.1;NM_001371774.1;NM_152572.3;XM_006716965.2;NM_001317959.2;XM_017014308.1;NM_001317958.2;NM_001371772.1	AK8	XM_015436104.1	94.29
AK9_01	AK9	XM_011535555.2;XM_011535552.3;NR_138057.1;XM_011535559.3;XM_011535556.3;XM_017010384.1;NM_145025.4;XM_017010385.2;XM_006715376.3;XM_017010388.2;XM_011535550.2;NM_001329603.1;XM_017010386.1;NM_001145128.2;XM_011535554.2;NM_001329602.1;XM_024446350.1;XM_017010387.2;XR_942337.2;XM_011535553.3	LOC107129400	XM_015448557.1	100.0
AKAIN1_01	AKAIN1	NM_001330553.1;NM_001145194.2	C18H18orf42	XM_015440134.1	92.0
AKAP10_01	AKAP10	NM_001330152.1;NM_007202.4;XR_001752418.2;XR_243536.3;XR_933969.3;XR_001752417.2	AKAP10	NM_001283177.1	96.0
AKAP11_01	AKAP11	XM_011534904.1;XM_005266250.3;XM_017020383.1;XM_011534906.2;NM_016248.4;XM_017020382.1;XM_011534903.2;XM_005266247.1;XM_005266249.3;XM_017020381.2;XM_005266248.3;XM_011534905.1	AKAP11	XM_005585743.2	98.0
AKAP12_01	AKAP12	XM_017011518.1;NM_144497.2;NM_005100.4;XM_017011517.2;NM_001370346.1	LOC107129693	XR_001490614.1	47.9976
AKAP13_01	AKAP13	NM_007200.5;NM_001270546.1;NM_006738.6	AKAP13	XM_015453337.1	98.0
AKAP14_01	AKAP14	NM_178813.6;NM_001008534.1;NM_001008535.2	AKAP14	XM_015444183.1	89.3585106383
AKAP17A_01	AKAP17A	NR_027383.2;NM_005088.3	AKAP17A	XM_005595660.2	88.8857777778
AKAP1_01	AKAP1	XM_024450960.1;XM_017025190.2;NM_001370425.1;NM_001370424.1;NM_003488.4;NM_001370423.1;NM_001242903.1;NM_001370427.1;NM_001370426.1;XR_001752655.2;NM_001242902.1	AKAP1	XR_001486059.1	100.0
AKAP3_01	AKAP3	XM_024448797.1;NM_001278309.2;XM_011520910.2;NM_006422.3;XM_011520908.1;XM_011520909.2	AKAP3	XM_015430268.1	98.0
AKAP4_01	AKAP4	NM_139289.2;NM_003886.3	AKAP4	XM_015443650.1	90.0032
AKAP5_01	AKAP5	NM_004857.3	AKAP5	XM_005561468.2	85.9968
AKAP6_01	AKAP6	XM_011537379.3;XM_024449755.1;XM_017021808.2;XM_024449754.1;XM_011537378.3;NM_004274.5;XM_011537383.3;XM_024449757.1;XM_017021811.2;XM_024449756.1	AKAP6	XM_015453692.1	100.0
AKAP7_01	AKAP7	NM_138633.3;NM_016377.4;NM_004842.4	AKAP7	XM_005551842.2	96.0
AKAP8L_01	AKAP8L	NM_001291478.2;NR_111971.2;NM_014371.4	AKAP8L	XM_005588279.2	98.0
AKAP8_01	AKAP8	NM_005858.4	AKAP8	XM_015440355.1	90.0
AKAP9_01	AKAP9	XM_017011649.2;XM_024446631.1;NM_147185.3;XM_017011642.2;XM_017011655.2;XM_017011643.2;XM_017011654.2;XM_017011658.2;XM_017011644.2;XM_017011645.2;XM_017011659.2;NM_001379277.1;XM_017011653.2;NM_005751.5;XM_017011652.2;XM_017011651.2;XM_017011646.2;XM_017011650.2;XM_017011647.2;XM_017011657.2;XM_017011648.2;XM_017011656.2	AKAP9	XM_015447770.1	96.0008
AKIP1_01	AKIP1	XM_017018011.1;NR_045417.2;NR_045418.2;NM_020642.4;XM_017018012.2;NM_001206648.2;NM_001206647.2;NM_001206646.2	AKIP1	XM_015435142.1	100.0
AKIRIN1_01	AKIRIN1	NM_024595.3;NM_001136275.1	AKIRIN1	XM_005543905.2	98.0
AKIRIN2_01	AKIRIN2	NM_018064.4	AKIRIN2	XM_005552393.1	100.0
AKNAD1_01	AKNAD1	NM_152763.5;NR_049760.2	AKNAD1	XM_005542512.2	97.83
AKNA_01	AKNA	XM_005252247.5;XR_929844.3;NM_001317950.2;NM_030767.5;XM_005252248.3;XM_006717294.1;XM_017015172.2;XM_011519065.2;XM_005252244.2;XM_011519064.3;NM_001317952.1;XM_005252245.1;XM_011519066.3;XM_011519063.2	AKNA	XM_015436802.1	92.8571428571
AKR1A1_01	AKR1A1	NM_006066.4;XM_011540492.2;XR_002957622.1;NM_153326.3;NM_001202414.2;XM_011540491.2;XR_001736909.1;XR_001736908.2;NM_001202413.1	AKR1A1	XM_005595592.2	96.0
AKR1B15_01	AKR1B15	NM_020299.5;NM_001367822.1;XM_017012224.2;XR_927491.1;NR_160302.1;NR_160301.1;NM_001367821.1;XM_011516417.2;NM_001367820.1;NM_001080538.3	LOC102122997	XM_005550825.2	100.0
AKR1B1_01	AKR1B1	NR_144376.1;XM_024446695.1;NM_001346142.1;XM_005250234.3;NM_001628.4	AKR1B1	NM_001284080.1	98.0
AKR1C1_01	AKR1C1	NM_001353.6;XM_017015791.2	LOC102141103	XM_005564541.2	86.0
AKR1C2_01	AKR1C2	NM_001354.5;NM_001321027.1;NM_001135241.2;NM_205845.2	LOC102141103	XM_005564541.2	97.3
AKR1C3_01	AKR1C3	NM_001253909.2;NM_001253908.1;NM_003739.6	HSD17B5	XM_015455461.1	97.62
AKR1C4_01	AKR1C4	NM_001818.5	LOC102117205	NM_001283699.1	98.0
AKR1D1_01	AKR1D1	NM_005989.4;NM_001190907.2;NM_001190906.2	AKR1D1	XM_005550881.1	96.0
AKR1E2_01	AKR1E2	NM_001040177.3;XR_001747222.1;XR_001747223.1;XM_011519722.2;XR_001747220.1;XM_017016743.1;NM_001271025.1;XM_011519720.2;XR_001747221.1;XM_011519719.2;XR_930518.2;XM_011519718.2;XM_017016744.1;XM_017016745.1;NR_073127.1;XR_930520.2;XM_011519715.2;NR_073125.1;NR_073126.1;XM_024448225.1;XM_024448226.1;XR_002957024.1;XM_011519724.2;XM_011519725.2;XM_024448224.1;NM_001271021.1;XR_930519.2	AKR1E2	XM_005564535.1	93.88
AKR7A2_01	AKR7A2	XR_946785.2;NM_003689.3;NM_001320979.1;NM_003689.4	LOC102142158	XM_005544588.1	94.29
AKR7A3_01	AKR7A3	NM_012067.3;XR_001737055.1;XM_011541046.3	LOC102144489	XM_005544595.2	83.7824324324
AKR7L_01	AKR7L	NR_040289.2;NM_001348421.1;NR_040288.2	MARCH6	XM_015451213.1	49.9986
AKT1S1_01	AKT1S1	NM_032375.5;NM_001098632.2;NM_001098633.4;NM_001278160.1;NM_001278159.1	AKT1S1	XM_015441181.1	88.396
AKT1_01	AKT1	XR_002957536.1;NM_001014431.2;NM_001382433.1;NM_001382432.1;NM_005163.2;NM_001382431.1;NM_001382430.1;NM_001014432.2	AKT1	XM_015454257.1	94.29
AKT2_01	AKT2	XM_011526614.1;XM_011526615.1;XM_017026470.2;XM_011526620.1;NM_001330511.1;XM_024451417.1;XM_024451416.1;NM_001243027.3;XM_011526616.1;NM_001626.6;XM_011526618.1;NM_001243028.3;XM_011526619.1;XM_011526622.2	AKT2	XM_015441282.1	100.0
AKT3_01	AKT3	NM_005465.7;XM_024447938.1;XM_024446892.1;NM_001370074.1;XM_024446000.1;NM_181690.2;XM_016999985.1;NM_001206729.1	AKT3	XM_015434131.1	98.0
AKTIP_01	AKTIP	XM_017023565.1;XM_005256098.5;XM_005256095.5;XM_017023566.1;XM_005256096.5;NM_022476.4;XM_005256097.5;NM_001308325.1;XM_017023564.2;NM_001012398.2	AKTIP	XM_015442700.1	100.0
ALAD_01	ALAD	XR_002956764.1;XM_011518364.2;NM_000031.6;NM_001317745.1;NM_001003945.2;XM_024447449.1	ALAD	NM_001283790.1	100.0
ALAS1_01	ALAS1	XM_017005873.1;NM_000688.6;XM_024453393.1;NM_199166.2;NM_001304443.1;XM_011533477.2;XM_011533478.2;NM_001304444.1	ALAS1	XM_015445337.1	100.0
ALAS2_01	ALAS2	NM_001037967.4;NM_001037968.4;NM_000032.5	ALAS2	XM_015443623.1	100.0
ALB_01	ALB	NM_000477.7	ALB	XM_005555095.2	96.0008
ALCAM_01	ALCAM	NM_001243283.1;NM_001243281.1;NM_001627.4;NM_001243280.2	ALCAM	XM_005548247.2	96.0
ALDH16A1_01	ALDH16A1	XM_011526441.1;NM_001145396.2;NM_153329.4;XM_011526442.1	ALDH16A1	XM_005589903.2	94.74
ALDH18A1_01	ALDH18A1	NM_001323416.2;NM_001323413.2;NM_001323418.2;XM_024448097.1;NM_001323419.2;XM_024448096.1;NM_002860.4;NM_001017423.2;NM_001323414.2;XM_024448095.1;NM_001323417.2;XM_024448094.1;NM_001323412.2;NM_001323415.2	ALDH18A1	XM_005566057.2	76.0032
ALDH1A1_01	ALDH1A1	NM_000689.5	ALDH1A1	NM_001283301.1	94.0
ALDH1A2_01	ALDH1A2	NM_170697.3;NM_003888.4;NM_001206897.1;NM_170696.3	ALDH1A2	XM_015452875.1	98.0
ALDH1A3_01	ALDH1A3	NM_000693.4;NM_001293815.2	ALDH1A3	XM_005560617.2	92.0
ALDH1B1_01	ALDH1B1	NM_000692.5;XM_011517802.2	ALDH1B1	XM_005581247.2	95.56
ALDH1L1_01	ALDH1L1	NR_072979.2;XM_017005614.2;XM_011512355.1;XM_006713481.3;NM_001270365.2;NM_001270364.1;XM_017005613.2;NM_012190.4;XM_024453325.1	ALDH1L1	XM_015446317.1	93.18
ALDH1L2_01	ALDH1L2	XM_011537986.2;XM_011537988.3;XM_011537989.3;XM_017018889.1;NR_027752.2;NM_001034173.4;XM_017018890.2	ALDH1L2	XM_015431471.1	100.0
ALDH2_01	ALDH2	NM_001204889.2;NM_000690.4	ALDH2	XM_005572279.2	97.9591836735
ALDH3A1_01	ALDH3A1	XM_011523731.2;XM_005256524.3;NM_000691.5;NM_001135168.1;NM_001330150.2;XM_005256523.3;XM_005256522.1;NM_001135167.1	ALDH3A1	XM_005583122.2	97.62
ALDH3A2_01	ALDH3A2	NM_000382.3;NM_001369146.1;NM_001031806.2;NM_001369139.1;NM_001369138.1;NM_001369137.1;NM_001369136.1;XM_024450651.1;NM_001369148.1	ALDH3A2	XM_015437383.1	100.0
ALDH3B1_01	ALDH3B1	NM_001030010.3;NM_001161473.3;NM_001290059.2;NM_000694.4;NM_001290058.2	ALDH3B1	XM_015434361.1	96.0
ALDH3B2_01	ALDH3B2	NM_001031615.2;NM_001354345.2	ALDH3B2	XM_015434367.1	87.1493333333
ALDH4A1_01	ALDH4A1	XR_946786.1;NM_170726.3;NM_001319218.1;XR_001737510.1;NM_003748.4;NM_001161504.1	ALDH4A1	XM_005544608.2	96.0
ALDH5A1_01	ALDH5A1	NM_001080.3;NM_170740.1;NM_001368954.1	ALDH5A1	XM_005553921.2	100.0
ALDH6A1_01	ALDH6A1	XM_017021331.2;NM_005589.4;NM_001278593.2;NM_001278594.2	ALDH6A1	XM_005561751.2	90.0
ALDH7A1_01	ALDH7A1	NM_001201377.2;NM_001182.5;NM_001202404.2	ALDH7A1	XM_015451839.1	97.14
ALDH8A1_01	ALDH8A1	NM_022568.4;NM_001193480.2;NM_170771.3	ALDH8A1	XM_015448693.1	94.0
ALDH9A1_01	ALDH9A1	NM_000696.3;NM_001365774.2	ALDH9A1	XM_005539848.2	97.78
ALDOA_01	ALDOA	NM_001127617.2;NM_001365304.1;NM_001365305.1;NM_184043.2;NM_001243177.4;NM_184041.5;NM_001365307.2	LOC102138258	XM_015444096.1	100.0
ALDOB_01	ALDOB	NM_000035.4	ALDOB	XM_005581166.1	96.0
ALDOC_01	ALDOC	NM_005165.3;XM_011524556.2;XM_005257949.2	ALDOC	XM_015438050.1	96.0
ALG10B_01	ALG10B	NM_001013620.4;XM_005268665.4;NM_001308340.2	LOC102129056	XM_005570543.2	100.0
ALG10_01	ALG10	NM_001013620.4;XM_024449231.1;XM_024449230.1;XM_005268665.4;NM_032834.4	LOC102129056	XM_005570543.2	97.73
ALG12_01	ALG12	XM_017028936.1;XM_017028937.1;NM_024105.4;XM_011530371.2	ALG12	XM_005566968.2	96.0
ALG13_01	ALG13	XR_001755728.1;NM_001099922.3;XM_006724693.3;NM_001324291.2;NR_148693.2;NM_001324290.2;NM_001257230.2;XM_017029851.1;NM_001257234.1;NM_001257235.3;NM_001324293.1;NM_001324292.2;XM_017029849.1;XM_017029848.1;XM_024452449.1;NM_001257237.1;NM_001039210.5;NM_001168385.3;XR_001755726.1;NM_001257239.3;XR_001755727.1;XM_006724698.3;XM_017029850.2;XM_011531030.2;NM_001324294.2;NM_001257241.3;NR_033125.3;…	ALG13	XM_015444072.1	98.0
ALG14_01	ALG14	XR_001737025.1;NR_131032.2;XR_001737024.1;XR_946568.3;XM_011540897.2;NM_144988.4;XM_005270582.4;NM_001305242.2	ALG14	XM_015432549.1	96.0
ALG1L2_01	ALG1L2	NM_001136152.1	LOC107127247	XR_001484839.1	65.7142857143
ALG1L_01	ALG1L	XM_024453383.1;XM_017005847.1;NM_001385064.1;XM_017005846.2;NM_019109.5;XM_017023457.2;XM_024453384.1;NM_001015050.3;NR_024248.1;NM_001195223.2;NM_001385067.1;XM_017005845.1;NM_001385066.1;XM_017005844.2;XR_932882.3;XM_017023458.1;NM_001330504.1	ALG1	XR_286805.2	92.0
ALG2_01	ALG2	NR_024532.2;NM_033087.4	ALG2	XM_005581201.2	100.0
ALG3_01	ALG3	XM_011512323.2;XM_011512322.1;NM_001006941.2;XM_024453296.1;NM_005787.6;NR_024534.1;NR_024533.1	ALG3	XM_015445597.1	100.0
ALG5_01	ALG5	NM_013338.5;XM_017020552.1;NM_001142364.1;XR_001749540.2	ALG5	XM_015439165.1	100.0
ALG6_01	ALG6	NM_013339.4	ANKRD26	XM_015455671.1	42.0
ALG8_01	ALG8	XR_950045.3;XM_005274247.3;XM_017018274.1;XR_950044.3;XR_428923.4;XM_011545252.2;XR_001747956.1;NM_024079.5;NM_001007027.2	ALG8	XM_015435533.1	100.0
ALG9_01	ALG9	NR_147984.2;XM_005277723.5;XR_001747976.1;XR_001747979.1;XR_001747977.1;NM_001352423.2;NM_001352412.2;NM_001352422.2;NM_001352413.1;NM_001077690.1;XR_001747974.1;XR_001747970.2;XR_001747975.1;XR_947865.2;NM_001352421.2;NM_001352409.1;XR_001747971.1;NM_001352410.1;NM_001077692.2;NM_001352411.2;XR_947864.2;NM_024740.2;XR_001747972.1;XR_001747973.1;NM_001352415.1;XR_947863.3;XM_011542992.2;NM_001352…	ALG9	XM_015435700.1	98.0
ALKAL1_01	ALKAL1	NM_207413.4	FAM150A	XM_005563307.2	96.0
ALKAL2_01	ALKAL2	XM_006711879.4;XM_005264689.5;XM_011510342.3;NM_001002919.3	FAM150B	XM_015434062.1	100.0
ALKBH1_01	ALKBH1	NM_006020.3	ALKBH1	XM_005561912.2	96.0
ALKBH2_01	ALKBH2	XM_005253835.5;NM_001205180.1;NM_001145375.1;NM_001205179.1;NM_001145374.2;XM_005253836.1;NM_001001655.2	ALKBH2	XM_005572177.2	93.88
ALKBH3_01	ALKBH3	NM_139178.4	ALKBH3	XM_015434889.1	94.0
ALKBH4_01	ALKBH4	NM_017621.4;XM_005250465.2;XM_005250464.3	ALKBH4	XM_005549311.2	91.43
ALKBH5_01	ALKBH5	NM_017758.4	ALKBH5	XM_005583060.1	100.0
ALKBH6_01	ALKBH6	XM_024451747.1;NM_198867.1;XM_024451748.1;XM_005259357.5;NM_001297701.2;NM_001386056.1;NM_032878.4;NM_001386055.1	ALKBH6	XM_015441583.1	88.0
ALKBH7_01	ALKBH7	NM_032306.4;XM_005259658.4;XM_017027355.1	ALKBH7	XM_005587696.2	93.48
ALKBH8_01	ALKBH8	XM_005271728.2;XR_001748035.1;XM_005271729.3;NR_165422.1;NM_001378133.1;NR_165423.1;NR_165426.1;XM_017018557.1;XM_017018553.1;NR_165425.1;NM_001301010.3;NM_138775.3;NR_165421.1;NR_165424.1	ALKBH8	XM_005579521.2	98.0
ALK_01	ALK	NM_004304.5;NM_001353765.1;XM_024452778.1;XM_024452779.1	ALK	XM_005576218.2	94.0
ALLC_01	ALLC	NM_018436.4;XM_017004497.1;XM_017004498.1;XM_017004496.2;XM_011510369.2;XM_011510370.2;XM_017004495.1	ALLC	NM_001284107.1	97.14
ALMS1_01	ALMS1	NM_001378454.1;NM_015120.4	ALMS1	XM_015433540.1	94.29
ALOX12B_01	ALOX12B	NM_001139.3	LOC102119859	XM_015444778.1	100.0
ALOX12_01	ALOX12	NM_000697.3;XM_011523780.2	LOC102136652	XM_005582691.2	97.73
ALOX15B_01	ALOX15B	NM_001039130.1;NM_001039131.2;NM_001141.3	ALOX15B	XM_005582818.2	96.0
ALOX15_01	ALOX15	NM_001140.5	ALOX15	XM_015437477.1	97.14
ALOX5AP_01	ALOX5AP	XM_017020522.2;NM_001204406.1;NM_001629.4	ALOX5AP	XM_005585588.2	100.0
ALOX5_01	ALOX5	XR_001747075.1;NM_001320861.2;NM_000698.5;NM_001256153.3;NM_001320862.2;XM_017016012.1;NM_001256154.2	ALOX5	XM_005565109.2	98.0
ALOXE3_01	ALOXE3	XM_017024925.2;XR_001752579.2;NM_001165960.1;NM_001369446.1;XR_001752580.2;XM_017024923.2;XM_017024924.2;XM_017024922.2;NM_021628.3;XM_017024921.2	ALOXE3	XM_005582821.2	98.0
ALPG_01	ALPG	NM_031313.3	LOC102139127	XM_005574616.2	91.43
ALPI_01	ALPI	NM_001631.5	LOC102137375	XM_005595223.2	97.14
ALPK1_01	ALPK1	NM_025144.4;NM_001253884.1;NM_001102406.2	ALPK1	XR_001490938.1	94.0032
ALPK2_01	ALPK2	NM_052947.4	ALPK2	XM_015439719.1	98.0
ALPK3_01	ALPK3	NM_020778.5	B4GALT4	XM_015446393.1	46.8110638298
ALPL_01	ALPL	NM_000478.6;NM_001127501.4;NM_001369803.2;NM_001369805.2;NM_001177520.3;NM_001369804.2;XM_017000903.1	ALPL	XM_015441277.1	94.0
ALPP_01	ALPP	NM_001632.5	LOC102133045	XM_015433145.1	95.12
ALS2CL_01	ALS2CL	XR_940407.1;XR_001740096.1;XR_940409.2;NR_135622.2;XR_001740097.1;XR_001740092.1;XR_940408.3;XR_940410.1;XR_001740093.1;NM_001190707.2;XM_005265025.1;NM_147129.5;XR_001740094.1;XR_940405.1;XR_001740095.1;XR_001740090.1;XR_940406.2;XR_001740091.1;NR_033815.3;XR_940412.1	ALS2CL	XM_015445783.1	97.78
ALS2_01	ALS2	XR_001738864.2;XM_024453024.1;XM_006712654.3;XR_001738865.2;XM_017004570.2;XR_001738866.2;NM_020919.4;XR_001738867.2;NM_001135745.2;XM_017004569.2	ALS2	XM_015432551.1	96.0
ALX1_01	ALX1	XM_011538782.2;NM_006982.3	ALX1	XM_015431293.1	100.0
ALX3_01	ALX3	NM_006492.3	ALX3	XM_005542426.2	95.0
ALX4_01	ALX4	NM_021926.4	TMPRSS15	XM_005548913.2	40.0008
ALYREF_01	ALYREF	NM_005782.4;NR_158770.1	ALYREF	XM_005585267.2	100.0
AMACR_01	AMACR	NM_014324.6;NM_001167595.2;NR_037951.1;NM_203382.3	AMACR	XM_005556674.2	98.0
AMBN_01	AMBN	NM_016519.6	AMBN	XM_015450108.1	100.0
AMBP_01	AMBP	NM_001633.4	AMBP	XM_005580988.1	98.0
AMBRA1_01	AMBRA1	XM_024448605.1;NM_001367468.1;XM_006718259.2;NM_001367470.1;XM_005253009.4;NM_001300731.2;NM_001367471.1;NR_160027.1;XR_002957153.1;NM_001267783.2;XM_005253011.4;NM_017749.3;XM_024448606.1;NM_001267782.2;NM_001367469.1	AMBRA1	XM_015434823.1	96.0
AMD1_01	AMD1	NM_001287214.1;NR_109768.1;NM_001287216.1;NM_001634.5;NM_001287215.1	AMD1	NM_001285035.1	100.0
AMDHD1_01	AMDHD1	NM_152435.3	AMDHD1	XM_005571908.2	87.998
AMDHD2_01	AMDHD2	XM_017023264.2;NM_001145815.2;NM_015944.4;XM_017023267.2;XM_017023263.2;XM_017023266.2;XM_017023265.2;NM_001330449.2	AMDHD2	XM_005590985.2	91.67
AMELX_01	AMELX	NM_182681.1;NM_001142.2;XM_017029404.2;NM_182680.1	AMELX	XM_015443315.1	97.78
AMELY_01	AMELY	NM_001364814.1;NM_001143.1	CREB1	XR_282826.2	50.003
AMER1_01	AMER1	NM_152424.4	AMER1	XM_015444219.1	98.0
AMER2_01	AMER2	XM_005266280.4;NM_199138.2;NM_152704.4;XM_005266279.4;XM_017020415.1	AMER2	XM_005585506.2	96.0
AMER3_01	AMER3	NM_001105193.2;NM_001105194.1;XM_011510793.2;NM_001105195.2;NM_152698.3	THAP6	XM_005555054.2	53.9988
AMFR_01	AMFR	NM_001323511.2;NM_001144.6;XM_005255890.4;NM_001323512.2	AMFR	XM_005591965.2	98.0
AMHR2_01	AMHR2	XM_011538173.1;XR_002957312.1;XM_011538185.1;NM_020547.3;XR_002957311.1;XM_011538176.1;XM_011538181.1;XM_011538180.1;XM_011538178.1;NM_001164691.2;XR_002957309.1;XM_011538184.2;XR_002957310.1;NM_001164690.2;XM_011538174.1;XM_011538183.2;XM_017019179.2;XM_024448938.1;XM_011538179.1	AMHR2	XM_015430974.1	94.59
AMH_01	AMH	NM_000479.5	AMH	XM_005587460.2	97.14
AMIGO1_01	AMIGO1	NM_020703.4;XM_011541812.2	AMIGO1	XM_005542467.2	100.0
AMIGO2_01	AMIGO2	NM_001143668.1;NM_181847.4;NM_001370299.1	AMIGO2	XM_015430818.1	100.0
AMIGO3_01	AMIGO3	NM_198722.3	AMIGO3	XM_005547143.2	97.5
AMMECR1L_01	AMMECR1L	NM_031445.2;NM_001199140.2;XM_011511954.3;XM_017005063.2;XM_011511952.3;XM_005263807.5;XM_011511956.3;XM_005263806.5;XM_005263804.5	AMMECR1L	XM_005572852.2	100.0
AMMECR1_01	AMMECR1	NM_001025580.2;NM_001171689.2;NM_015365.3	AMMECR1	XM_005594363.2	92.0
AMN1_01	AMN1	NR_103523.1;NR_103522.1;XM_017018963.2;XM_006719054.3;NM_001278412.1;NM_001113402.2;XM_017018964.1;XM_017018965.2;NM_001278411.1	AMN1	XM_015430601.1	98.0
AMN_01	AMN	XM_024449714.1;XM_011537202.3;XM_011537203.3;NM_030943.4	AMN	XM_005562480.2	88.572
AMOTL1_01	AMOTL1	XM_006718772.3;XM_011542626.2;XM_011542628.2;NM_001301007.2;XM_005273801.4;NM_130847.3;XM_005273798.4	AMOTL1	XM_015435617.1	96.0008
AMOTL2_01	AMOTL2	XM_017006582.1;NM_016201.4;XM_006713654.3;NM_001278683.1;NM_001363943.2;XM_017006581.1;XM_017006580.1;NM_001278685.2	AMOTL2	XM_015445102.1	88.002
AMOT_01	AMOT	NM_133265.3;NM_001113490.1;XM_005262090.1;XM_011530875.2;XM_005262087.1;XM_017029289.1	AMOT	XM_015444155.1	96.0
AMPD1_01	AMPD1	NM_001172626.1;NM_000036.3	AMPD1	XM_005542247.2	98.0
AMPD2_01	AMPD2	XM_024446431.1;XR_002956282.1;NM_004037.9;NM_001368809.2;XM_024446432.1;NM_139156.3;NM_001257361.1;NM_001308170.1	AMPD2	XM_015431576.1	92.0
AMPD3_01	AMPD3	NM_001172431.1;NM_001025390.2;NM_001025389.2;NM_000480.3;NM_001172430.1	AMPD3	XM_005578634.2	96.0
AMPH_01	AMPH	XM_006715689.4;XM_006715691.4;XM_017011996.2;NM_001635.4;XM_011515271.3;NM_139316.2;XM_006715690.4;XM_017011995.2	AMPH	XM_005549758.1	100.0
AMTN_01	AMTN	NM_001286731.2;NM_212557.4	AMTN	XM_015450110.1	45.9992
AMT_01	AMT	NM_001164710.2;NR_028435.2;NM_001164711.2;NM_000481.4;NM_001164712.2	AMT	XM_015445360.1	94.0
AMY1A_01	AMY1A	NM_001386109.1;NM_001008218.1;NM_001008219.2;NM_001008221.1;NM_004038.3;XM_017001058.1;NM_000699.3;XM_011541262.1;NM_020978.4;NM_001346780.1	LOC102123076	XM_005542560.2	98.0
AMY2B_01	AMY2B	NM_020978.4;NM_001386109.1	LOC102122308	XR_001490924.1	58.0032
AMZ1_01	AMZ1	XM_017011776.1;XM_011515151.3;NM_001321766.2;NM_133463.4;NM_001384743.1;NM_001384742.1;NM_001384739.1;NM_001284355.4;NM_001384741.1;XM_017011774.2;NM_001384740.1;XM_017011775.2	AMZ1	XM_005549035.2	100.0
AMZ2_01	AMZ2	NM_001346477.1;NM_001346476.1;NM_001346483.1;NM_001346471.1;NM_001346480.1;XM_024450790.1;NM_001346481.1;NM_001346484.1;NR_144443.1;NM_001346485.1;NR_144442.1;NM_001346482.1;XM_024450788.1;XM_024450789.1;NM_001289056.1;NM_016627.5;NM_001033569.1;NM_001033574.1;NM_001289054.1;NM_001033572.1;NM_001033571.1;NM_001346473.1;NM_001346472.1;XM_006721940.2;XM_024450786.1;NM_001033570.1;XM_024450787.1;NM_…	AMZ2	XM_015438768.1	98.0
ANAPC10_01	ANAPC10	XM_017007639.2;NM_001256712.1;NM_014885.4;XM_017007640.2;XM_011531531.3;XM_024453875.1;NM_001256709.1;NM_001256708.1;NM_001318367.1;NM_001256707.1;NR_046345.1;NM_001256706.2;NM_001256711.1;XM_011531524.3;XM_017007644.2;NM_001256710.1	ANAPC10	XM_005556003.2	98.0
ANAPC11_01	ANAPC11	NM_001289417.1;NM_001289420.1;NM_001289416.1;NM_001002248.2;NM_001002245.2;NM_001002249.2;NM_001002244.2;NM_001002248.3;NM_001289415.1;NM_001289414.1;NM_001002247.2;NM_016476.11;NM_001002246.2	ANAPC11	XM_015437953.1	100.0
ANAPC13_01	ANAPC13	NM_001242374.1;NM_015391.4;NM_001242375.1	ANAPC13	XM_005545825.2	97.62
ANAPC15_01	ANAPC15	NM_001278485.2;NM_001278490.2;XM_017017497.1;NM_001278493.1;XM_017017496.1;NM_001278492.1;NM_014042.3;NM_001278486.2;NM_001278487.2;NM_001330321.2;NM_001278491.1;NM_001278488.1;NM_001278494.1;NM_001278489.2	ANAPC15	XM_015435440.1	97.14
ANAPC16_01	ANAPC16	NM_173473.4;NR_038391.2;NM_001242548.1;NM_001242546.1;NM_001366791.1;NM_001242547.2;NR_038392.2	ANAPC16	XM_005565572.2	100.0
ANAPC1_01	ANAPC1	XM_017004714.1;XM_017004850.1;XM_017004715.1;XM_017004849.1;XM_017004710.2;XM_017004711.1;XM_017004845.1;XM_011511633.2;XM_017004848.1;XM_017004712.2;XR_001738923.2;NM_022662.4;XM_011511634.2;XM_017004713.1	ANAPC1	XM_015433390.1	98.0
ANAPC2_01	ANAPC2	XR_929780.2;NM_013366.4;XR_929781.2;XR_929779.2	ANAPC2	XM_015436449.1	100.0
ANAPC4_01	ANAPC4	XM_011513838.1;NM_013367.3;XM_024454027.1;XR_002959726.1;XR_001741213.1;XM_005248159.2;XM_017008138.2;NM_001286756.2	ANAPC4	XM_015450219.1	98.0
ANAPC5_01	ANAPC5	XM_017019423.2;NM_001330489.2;NM_001137559.1;NM_016237.5;XM_017019424.2	ANAPC5	XM_005572441.2	100.0
ANAPC7_01	ANAPC7	XR_001748748.1;NM_001385208.1;NM_001137664.1;XR_001748749.1;NM_001385210.1;NM_001385211.1;XR_001748747.1;XM_017019426.1;XM_017019427.1;NM_016238.3;XM_005253903.3;NM_001385212.1;XM_011538454.2;XM_017019425.1;XM_017019428.1;NM_001385209.1	ANAPC7	XM_005572236.2	94.0
ANGEL1_01	ANGEL1	NM_001370747.1;NM_001370748.1;NM_001370746.1;NM_015305.4	ANGEL1	XR_279409.2	100.0
ANGEL2_01	ANGEL2	XM_005273345.1;XM_005273346.2;XM_005273347.3;XM_005273344.1;NR_125333.1;NM_001300758.1;NM_001300757.1;XM_017002774.1;XM_017002775.1;XR_001737531.1;XR_001737530.1;XR_247045.3;NM_001300755.1;XR_001737528.1;XR_001737529.2;XR_001737532.1;NM_001300753.1;XR_001737527.1;XM_017002776.1;XM_017002777.1;NM_144567.5;XM_017002778.1	ANGEL2	XM_015449935.1	98.0
ANGPT1_01	ANGPT1	NM_001314051.1;NM_001146.5;XR_928319.2;NM_001199859.3	ANGPT1	XM_015455109.1	100.0
ANGPT2_01	ANGPT2	XM_017013318.1;NM_001147.3;NM_001118887.2;NM_001118888.2	ANGPT2	XM_005562529.2	94.0
ANGPT4_01	ANGPT4	XM_011529239.3;NM_015985.4;NM_001322809.2	ANGPT4	XM_015457876.1	88.0
ANGPTL1_01	ANGPTL1	XR_002957991.1;NM_004673.4;NM_001376763.1;XR_241102.5	ANGPTL1	XM_005540096.2	100.0
ANGPTL2_01	ANGPTL2	XM_006717030.4;NM_012098.3	ANGPTL2	XM_005582183.2	100.0
ANGPTL3_01	ANGPTL3	NM_014495.4	ANGPTL3	XM_005543185.2	92.0
ANGPTL4_01	ANGPTL4	XM_005272484.3;NM_139314.3;XM_005272485.3;NR_104213.2;NM_001039667.3	LOC102141680	XR_001489827.1	59.9971428571
ANGPTL5_01	ANGPTL5	NM_178127.5;XM_011542735.3	ANGPTL5	XM_015435636.1	100.0
ANGPTL6_01	ANGPTL6	XR_002958369.1;XM_011528348.3;XM_011528349.3;XM_011528347.3;NM_001321411.1;XM_011528350.3;NM_031917.2;XM_017027347.2	ANGPTL6	XM_015440194.1	100.0
ANGPTL7_01	ANGPTL7	NM_021146.4;XR_001736901.1	ANGPTL7	XM_005544804.2	100.0
ANGPTL8_01	ANGPTL8	NM_018687.7	ANGPTL8	XM_005588007.1	97.3
ANG_01	ANG	NM_001097577.3;NM_001385271.1;NM_001385274.1;NM_001385272.1;NM_001385273.1;NM_001145.4	ANG	XM_015453502.1	67.9986
ANHX_01	ANHX	XR_941396.2;NM_001191054.1;NM_001372060.1;XM_011534824.2;XM_011534818.2;XM_011534825.2;XM_011534822.3;XM_011534823.2;XM_006719743.4	ANHX	XM_015431893.1	100.0
ANK1_01	ANK1	NM_000037.4;XM_005273476.4;XM_024447128.1;XM_011544504.2;XM_011544491.3;XM_011544500.2;XM_011544505.2;NM_001142446.2;XM_011544501.2;NM_020480.5;XM_017013323.1;XM_017013322.1;XM_011544502.2;XM_011544503.3;NM_001142445.2;XM_017013329.1;XM_011544496.3;XM_017013328.2;XM_011544490.3;XM_011544494.3;XM_011544495.3;XM_017013325.1;NM_020475.3;XM_017013324.1;NM_020477.3;NM_020476.3;XM_017013327.2;NM_020478…	ANK1	XM_015454718.1	72.0018
ANK2_01	ANK2	NM_001127493.2;NM_001354282.1;NM_001354243.1;NM_001354267.1;NM_001354268.1;XM_017008071.2;NM_001354266.1;XM_024454018.1;NM_001354228.1;NM_001354258.1;XM_024454019.1;XM_017008072.2;NM_001354269.1;NM_001354265.1;XM_024454021.1;NM_001354264.1;NM_001354261.1;XM_024454020.1;NM_001354230.1;NM_001354260.1;XM_024454016.1;NM_001354231.1;NM_001354244.1;XM_017008075.2;NM_001354235.1;NM_001354242.1;XM_017008…	ANK2	XM_015450771.1	98.0
ANK3_01	ANK3	XM_017016128.1;XM_017016129.1;XM_017016138.1;XM_006717796.3;XM_024447964.1;XM_024447961.1;XM_017016124.1;NM_001149.3;XM_017016125.1;XM_017016110.1;XM_017016111.1;XM_011539708.2;XM_017016126.1;XM_017016127.1;XM_017016131.1;XM_017016116.1;XM_017016130.1;XM_006717802.3;XM_024447963.1;XM_024447953.1;XM_017016120.1;NM_020987.5;XM_024447957.1;XM_017016121.1;XM_017016115.1;XM_024447956.1;XM_017016114.1;…	ANK3	XM_015456341.1	96.0
ANKAR_01	ANKAR	XM_017003417.1;XM_017003413.1;XM_011510685.2;XM_017003414.2;XM_011510679.2;XM_011510692.2;XR_922865.2;XM_011510677.2;XM_011510682.2;XM_011510676.2;XM_011510691.2;NM_001378068.1;XM_011510675.2;XR_922866.1;XM_011510694.2;XR_001738644.1;XM_011510693.2;XM_011510673.2;XM_011510680.1;XM_011510681.1;XR_001738642.1;XR_001738643.1;NM_144708.3;XM_024452719.1;XR_001738640.1;XM_024452718.1;XR_001738641.1;XM_…	ANKAR	XR_001484012.1	94.0032
ANKDD1A_01	ANKDD1A	NM_182703.6	ANKDD1A	XM_015452954.1	96.0
ANKDD1B_01	ANKDD1B	XM_017009817.1;XM_017009814.1;XM_011543618.2;XM_017009815.1;XM_011543623.2;NM_001276713.2;XM_017009816.1	ANKDD1B	XM_015451616.1	88.0
ANKEF1_01	ANKEF1	XM_005260792.2;NM_198798.3;NM_022096.6;NM_001303472.2	ANKEF1	XM_015457788.1	100.0
ANKFN1_01	ANKFN1	XM_017024269.1;XM_017024264.1;XM_011524434.2;NM_153228.2;XM_017024263.1;XM_017024266.1;NM_001365758.1;XM_017024267.1;XM_011524431.2;XM_017024270.2;XM_011524430.2;XM_006721728.3;XM_011524428.2;XM_011524429.2;NM_001370326.1;XM_017024265.2;XM_011524433.2	ANKFN1	XM_015438323.1	98.0
ANKFY1_01	ANKFY1	XM_011523933.1;NM_001330063.2;XR_934043.2;NM_001257999.2;NR_047571.3;XM_017024733.1;NM_016376.5;XM_011523926.1;XM_024450791.1;XM_011523928.2	ANKFY1	XM_015437471.1	100.0
ANKHD1_01	ANKHD1	NM_001197030.1;NM_017978.3;NM_017747.3;NM_024668.4;NM_020690.5	LOC102123956	XM_015451985.1	100.0
ANKH_01	ANKH	XM_011514067.1;NM_054027.6;XM_017009644.2	ANKH	XM_015451221.1	100.0
ANKIB1_01	ANKIB1	NM_019004.2	ANKIB1	XM_015447772.1	100.0
ANKK1_01	ANKK1	XM_011542737.2;XM_017017475.1;XM_011542738.2;XM_011542736.2;NM_178510.2	ANKK1	XM_005579672.2	94.29
ANKLE1_01	ANKLE1	NM_001278444.2;NM_001278443.2;NM_001278445.2;NR_103530.2;NM_152363.6	ANKLE1	XM_015440879.1	97.14
ANKLE2_01	ANKLE2	XM_011534787.3;XR_001748638.1;XM_011534788.1;NM_015114.3;XM_006719735.1;XM_024448899.1;XM_005266160.2;XM_005266159.3	ANKLE2	XM_015431853.1	94.0
ANKMY1_01	ANKMY1	XM_017004275.2;NM_001282781.2;NM_016552.5;XM_017004290.1;XM_024452952.1;XM_017004281.1;XM_024452957.1;XM_017004289.1;NM_001354024.2;NM_001354023.2;NM_017844.4;XM_024452956.1;NM_001308375.2;NM_001354026.1;XM_017004282.1;XM_024452958.1;NR_148696.2;NM_001354025.2;NR_148697.2;XM_024452955.1;XM_024452954.1;XM_017004285.2;NR_148698.1;XM_024452953.1;XM_017004287.1;XM_017004276.1;NM_001282771.3;NM_001282…	ANKMY1	XM_015433064.1	95.92
ANKMY2_01	ANKMY2	XM_011515458.2;NM_020319.3	ANKMY2	XM_005550057.2	100.0
ANKRA2_01	ANKRA2	NM_023039.5;XM_017009678.2;XM_005248560.3	ANKRA2	XM_005557138.2	97.87
ANKRD10_01	ANKRD10	XR_002957466.1;XR_002957467.1;XR_002957471.1;XR_002957470.1;XM_024449382.1;XR_002957460.1;XM_024449383.1;XR_002957461.1;NM_001286721.2;XR_002957462.1;XM_024449380.1;XM_024449381.1;XR_002957463.1;XR_002957459.1;XR_002957458.1;NM_017664.4;XR_002957468.1;XR_002957469.1;NR_104587.2;XR_002957464.1;XR_002957465.1;NR_104586.2	ANKRD10	XM_015439526.1	97.14
ANKRD11_01	ANKRD11	XM_024450244.1;XM_017023184.1;XM_011523057.2;XM_017023185.1;XM_011523053.2;XM_011523056.2;NM_013275.6;XM_006721184.2;XM_017023182.2;XM_017023183.1;XM_017023186.1;NM_001256182.2;XM_017023187.1;NM_001256183.2;XM_011523055.2;XM_011523051.3;XM_011523054.2;NR_045839.2	ANKRD11	XM_015442769.1	100.0
ANKRD12_01	ANKRD12	XM_011525639.3;XM_017025661.2;XM_017025664.2;XM_011525638.3;XM_017025662.2;NM_001204056.1;XM_005258096.3;XM_017025670.2;NM_015208.5;XM_024451107.1;NM_001083625.3;XM_005258093.4;XM_017025663.2;XM_017025666.2;XM_017025667.2;XM_005258095.3;XM_017025669.2;XM_005258092.4;XM_024451109.1;XM_017025665.2;XM_017025668.2	ANKRD12	XR_286411.2	96.0
ANKRD13A_01	ANKRD13A	XM_005253982.3;XR_944812.3;XM_017020157.1;XM_005253984.1;XM_011538938.2;XM_005253980.3;XM_017020162.1;XM_005253981.3;NM_033121.2;XM_017020163.1;XM_017020158.1	ANKRD13A	XM_015431514.1	98.0
ANKRD13B_01	ANKRD13B	XM_017024174.2;XM_017024176.2;XR_934365.3;XM_011524319.3;XM_005257920.5;NM_152345.5;XR_934366.2;XM_024450571.1;XM_024450570.1;XM_017024175.2	ANKRD13B	XM_015438122.1	92.0024
ANKRD13C_01	ANKRD13C	XM_017002414.1;XM_006710929.3;XM_017002413.2;XR_001737449.1;XR_001737448.1;XM_017002416.1;XM_017002415.1;XM_005271234.3;NM_030816.5;XM_005271235.3;XR_001737447.1	ANKRD13C	XM_005543042.2	100.0
ANKRD13D_01	ANKRD13D	XR_949901.1;XM_011544986.1;XM_011544987.2;XM_011544988.2;XR_001747857.1;XR_428913.2;NM_207354.3;XM_011544985.1;NM_001347901.2;XR_949902.1	ANKRD13D	XM_015434386.1	100.0
ANKRD16_01	ANKRD16	NM_019046.3;NM_001009943.2;NM_001009941.2	ANKRD16	XM_015455517.1	97.14
ANKRD17_01	ANKRD17	XM_005265671.4;XM_017008013.1;NM_015574.2;XM_017008012.1;XM_017008014.2;NM_198889.3;XM_017008015.1;NM_032217.5;XM_005265673.4;XM_017008011.1;XM_017008016.2;XM_005265672.4;XM_017008017.1;NM_001286771.3	ANKRD17	XM_015450399.1	98.0
ANKRD18A_01	ANKRD18A	XM_024447479.1;XM_024447483.1;XM_024447482.1;XM_017014576.2;XM_024447480.1;XM_011517839.3;XM_024447481.1;NM_001331100.2;NM_147195.4	AMOTL1	XM_015435617.1	36.0012
ANKRD18B_01	ANKRD18B	NM_001353432.2	LOC102135358	XM_015436651.1	57.1428571429
ANKRD1_01	ANKRD1	NM_014391.3	ANKRD1	XM_005565932.2	100.0
ANKRD20A1_01	ANKRD20A1	XR_001746296.2;NM_032250.5;XR_001746295.2	LOC102119192	XR_001493921.1	85.71
ANKRD22_01	ANKRD22	NM_144590.3	ANKRD22	XM_005565893.2	96.0
ANKRD23_01	ANKRD23	NM_144994.8	ANKRD23	XM_015433229.1	82.612173913
ANKRD24_01	ANKRD24	XM_017026438.1;XM_024451405.1;XM_011527757.3;NM_133475.1;XM_011527758.2;XM_011527768.2;XM_011527761.1;XM_011527765.2;XM_011527764.3;XM_017026440.1;XM_017026441.1;XM_017026439.1;XM_011527756.2	ANKRD24	XM_015440827.1	97.2222222222
ANKRD26_01	ANKRD26	XM_017015932.1;NM_014915.3;XM_017015933.1;XM_011519416.2;XM_006717425.4;XM_017015929.1;NM_001256053.2;XM_017015930.1;XM_017015928.1;XM_017015931.1;XM_006717423.2	ANKRD26	XM_015455680.1	100.0
ANKRD27_01	ANKRD27	XM_017027349.1;XM_006723412.2;NM_032139.3	ANKRD27	XM_015441644.1	79.9992
ANKRD28_01	ANKRD28	XM_024453422.1;XR_001740071.2;XM_024453423.1;NM_001349279.2;NM_001349283.2;XM_024453419.1;XM_024453418.1;NM_001349278.2;XR_002959503.1;XM_024453424.1;XM_011533542.3;NR_146111.1;NR_146112.2;NM_001349280.1;XM_017006029.1;XM_024453420.1;NM_015199.4;XM_024453421.1;NM_001195099.2;NM_001349277.2;NM_001195098.1;NM_001349282.2;XM_011533547.3;NM_001349281.2;XM_011533541.3	ANKRD28	XM_015445049.1	98.0
ANKRD29_01	ANKRD29	XR_001753147.1;XR_935203.1;XR_001753143.1;XM_011525830.2;XR_001753146.1;NM_001308238.2;XR_001753145.1;XR_935202.1;XR_935195.1;XR_935199.1;XR_935196.1;XM_011525831.3;XM_011525832.3;XM_017025561.1;XR_001753144.1;XR_935200.1;XR_935201.2;NM_173505.4;XR_935197.1	ANKRD29	XM_015440102.1	96.0
ANKRD2_01	ANKRD2	NM_001291219.3;NM_001346793.2;NM_001129981.3;NM_020349.4;NM_001291218.1	ANKRD2	XM_005566121.2	94.44
ANKRD30A_01	ANKRD30A	XR_002957047.1;XR_002957042.1;XM_011519757.3;XR_002957043.1;XM_017016883.2;XM_011519758.2;NM_052997.2;XR_002957044.1;XR_930524.3;XR_002957045.1;XR_002957040.1;XR_002957041.1;XR_001747257.1;XR_002957048.1;XR_002957039.1;XR_002957046.1	LOC102132468	XM_015455470.1	83.9958
ANKRD30BL_01	ANKRD30BL	XR_001746457.1;NR_027417.1;XR_001747443.1;NR_164000.1;NR_026916.1;NR_027019.2;NR_163999.1;NR_027020.3;XR_001746678.2;XR_001756453.1;NM_001358416.1;NR_152415.2;XR_002959312.1	LOC102126388	XM_015432054.1	100.0
ANKRD30B_01	ANKRD30B	XR_935057.2;XM_011525664.2;NM_001367607.1;XR_935059.2;XR_935061.2;XM_011525665.2;XR_935058.2;XM_011525666.2;XR_001753189.1;NR_160272.1;XM_024451167.1;XM_024451168.1;XR_935060.2;XR_001753190.1	ZNRF3	XM_015457336.1	42.5
ANKRD31_01	ANKRD31	XM_017009322.2;XM_024446011.1;XM_011543301.3;XM_024446010.1;XM_017009319.1;NM_001164443.1;XM_017009318.2;XM_011543300.3;NM_001372053.1;XM_017009320.1;XM_011543298.3;XM_017009317.1;XM_011543302.2	ANKRD31	XM_005557175.2	98.0
ANKRD33B_01	ANKRD33B	NM_001164440.2;XM_005248343.4;XM_005248344.3	ANKRD33B	XM_005556596.2	94.0
ANKRD33_01	ANKRD33	NM_182608.4;NM_001130015.2;NM_001304459.2;NM_001304460.2	ANKRD33	XM_015430949.1	98.0
ANKRD34A_01	ANKRD34A	NM_001039888.4	ANKRD34A	XM_015430004.1	100.0
ANKRD34B_01	ANKRD34B	XM_006714599.3;XM_011543366.2;XM_011543369.2;NM_001004441.3	ANKRD34B	XM_015451643.1	98.0
ANKRD34C_01	ANKRD34C	NM_001146341.2	ANKRD34C	XM_005560227.2	98.0
ANKRD35_01	ANKRD35	NM_001280799.1;NM_144698.5	ANKRD35	XM_005542110.2	98.0
ANKRD36B_01	ANKRD36B	NM_001353337.2;XM_017004589.2;XM_017004585.2;XM_017004588.2;XM_017004584.2;XM_017004587.2;XR_922976.2;XM_017004594.2;XM_017004595.2;XM_011511556.2;XM_017004579.2;XR_002959321.1;XM_006712661.2;XM_011511555.2;XM_011511557.3;XM_017004592.2;NM_025190.3;XM_017004581.2;XM_017004593.2;XM_017004580.2;XM_017004590.2;XM_017004583.2;XM_017004582.2;XM_017004578.2;XM_024453026.1;XM_005263995.5;XR_001738869.2;…	MICALL1	XM_015457221.1	57.1434285714
ANKRD36C_01	ANKRD36C	NM_001310154.3	AIFM3	XM_015457406.1	41.998
ANKRD36_01	ANKRD36	XM_017004048.1;XM_017004015.1;XM_017004049.1;XM_017004014.1;XM_017004589.2;XR_001738741.1;XM_017004585.2;XM_017004588.2;XM_017004044.1;NM_198555.4;XM_017004019.1;XM_017004045.1;XM_017004018.1;XM_017004017.1;XM_017004594.2;XM_017004025.1;XM_017004028.1;XM_017004595.2;XM_017004046.1;XM_017004047.1;XM_017004037.1;XM_017004013.1;XM_017004036.1;XM_017004012.1;XM_017004022.1;XM_017004023.1;NM_001354587…	APOL2	XM_015456955.1	74.2851428571
ANKRD37_01	ANKRD37	NM_181726.4;XM_017008176.1	UFSP2	XM_005556430.2	75.672972973
ANKRD39_01	ANKRD39	NM_016466.6	ANKRD39	XM_015433230.1	100.0
ANKRD40CL_01	ANKRD40CL	XM_024450820.1;NM_001358683.3	LOC102119024	XR_001486041.1	93.88
ANKRD40_01	ANKRD40	NM_052855.4;XM_017025296.1	ANKRD40	XM_005583725.2	98.0
ANKRD42_01	ANKRD42	NM_001300976.2;NM_001300973.2;NM_001300977.2;NM_001300975.2;NR_125355.2;NM_001300972.2;NM_182603.4	ANKRD42	XM_015435554.1	100.0
ANKRD44_01	ANKRD44	XM_005246948.2;XR_001739037.1;NM_001367495.1;XR_923062.2;NM_001195144.2;NR_160034.1;XM_024453216.1;NM_001367496.1;NM_001367497.1;XM_011512148.2;XM_006712838.3;NM_153697.3;XM_005246947.2	ANKRD44	XM_015432526.1	100.0
ANKRD45_01	ANKRD45	XM_017001124.1;NM_198493.3;XR_921770.2;XM_011509471.2;XM_024446627.1;XR_921771.2;XM_011509466.2;XM_011509470.2;XM_017001123.1;XM_024446626.1;NR_158771.1	ANKRD45	XM_005540028.2	100.0
ANKRD46_01	ANKRD46	NM_198401.4;NM_001270377.2;NM_001270378.2;NM_001270379.2	ANKRD46	XM_015454806.1	92.0
ANKRD49_01	ANKRD49	XM_017017941.1;NM_017704.3	ANKRD49	XM_005579382.2	94.0
ANKRD50_01	ANKRD50	XM_017008471.1;NM_001167882.2;NM_020337.3	ANKRD50	XM_015450807.1	97.14
ANKRD52_01	ANKRD52	XM_011538197.2;XM_017019183.1;XM_017019184.1;NM_173595.4	ANKRD52	XM_015431023.1	100.0
ANKRD53_01	ANKRD53	NM_001115116.2;NM_024933.4;XM_011533114.3;NM_001369683.1	ANKRD53	XM_015433427.1	94.29
ANKRD54_01	ANKRD54	NM_138797.4;NR_036556.2;XM_011529884.2;XR_002958665.1;XM_011529877.2;XR_002958664.1;XR_001755167.1;NM_001363839.1;XM_006724137.1;XM_011529882.2;XM_006724136.1;NR_146280.1;XR_001755168.1;XR_937811.2;NM_001349853.1;NR_146279.1	ANKRD54	XM_005567334.2	60.9756097561
ANKRD55_01	ANKRD55	XM_017009854.1;XM_017009853.1;XM_017009852.1;XM_011543646.1;NM_024669.3	ANKRD55	XM_015451469.1	94.0
ANKRD60_01	ANKRD60	NM_001304369.1	ANKRD60	XM_005569684.2	93.33
ANKRD61_01	ANKRD61	NM_001271700.2	ANKRD61	XM_005549087.2	93.4826086957
ANKRD62_01	ANKRD62	NM_001277333.2;XR_001753188.1	ANKRD62	XM_015439882.1	95.0
ANKRD63_01	ANKRD63	NM_001190479.2	ANKRD63	XM_015452646.1	98.0
ANKRD65_01	ANKRD65	XM_005244752.4;NM_001145210.2;NM_001375660.1;XM_017001324.2;NM_001243535.2;XM_006710647.3;NM_001375659.1;NM_001243536.2;XM_011541489.2	ANKRD65	XM_005545241.2	56.408974359
ANKRD66_01	ANKRD66	NM_001162435.2	ANKRD66	XM_005552800.2	57.1428571429
ANKRD6_01	ANKRD6	NM_001242811.1;NM_001242814.1;XM_017010501.1;XM_017010498.1;XM_017010505.1;XM_017010514.1;XM_017010496.2;XM_024446358.1;XM_005248681.2;XM_017010502.2;XM_005248680.3;XM_017010508.1;XM_017010494.1;XM_024446359.1;XM_017010495.1;XM_017010512.1;NM_014942.4;XM_005248679.3;XM_017010499.1;XM_017010493.1;NM_001242813.1;XM_024446366.1;XM_024446365.1;XM_011535599.2;XM_011535598.2;XM_024446364.1;XM_024446361…	ANKRD6	XM_015449101.1	93.48
ANKRD7_01	ANKRD7	NM_019644.4	ANKRD7	XM_005550604.2	84.6153846154
ANKRD9_01	ANKRD9	NM_152326.4;NM_001348651.2;XM_005267310.3;NM_001348652.2	ANKRD9	XM_015454223.1	97.14
ANKS1A_01	ANKS1A	XM_011514432.3;XM_011514437.3;XM_005248964.3;XM_011514436.3;XM_017010593.1;NM_015245.3;XM_011514431.3;XM_011514435.3;XM_024446383.1;XM_011514434.3;XM_006715036.2;XM_011514433.1	ANKS1A	XM_015449521.1	98.0
ANKS1B_01	ANKS1B	XM_024449062.1;XM_024449061.1;XM_017019658.2;NM_001352210.2;NM_001352211.2;NM_001352188.1;NM_001352221.2;XR_001748815.2;NM_001352189.1;NM_001352198.2;NM_001352220.2;NM_152788.4;XM_024449067.1;NM_001204070.2;XM_024449066.1;XM_024449060.1;NM_001352209.2;NM_001204069.2;XM_024449063.1;NM_001352223.1;NM_001352208.2;NM_001352207.2;XM_006719514.4;NM_001352185.1;NM_001352204.2;NM_001352206.2;XM_006719508…	ANKS1B	XR_282201.2	97.22
ANKS3_01	ANKS3	XM_011522372.1;NR_040252.2;XR_001751840.1;XM_005255119.3;XM_024450153.1;XM_011522378.1;XM_024450152.1;NM_001242929.1;NM_133450.4;XM_005255121.3;NM_001324129.2;XM_017022936.1;XM_017022935.1;XM_011522374.1;NM_001308089.2;XR_002957774.1;NM_001324130.2;XM_024450154.1;XM_011522373.1	ANKS3	XR_001487343.1	97.83
ANKS4B_01	ANKS4B	NM_145865.3	ANKS4B	XM_005591428.2	96.0
ANKS6_01	ANKS6	XM_005251793.4;XM_024447447.1;XM_017014447.1;XR_242576.3;XR_929736.2;XR_001746230.1;XM_005251794.4;XR_428520.3;XM_006716999.3;XM_017014445.1;XM_024447445.1;NM_173551.5;XM_006716998.3	ANKS6	XM_015436949.1	97.2222222222
ANKUB1_01	ANKUB1	XM_011512798.1;XM_011512799.1;XM_011512802.1;NM_001315506.2;NM_001144960.3;NM_001315505.2	ANKUB1	XM_005546078.2	98.0
ANKZF1_01	ANKZF1	XR_922953.2;NM_001282792.2;XM_017004420.2;XR_922952.2;XR_427096.2;XM_017004421.2;XM_011511392.3;XR_427097.2;NM_018089.3;XR_001738810.2;XR_001738807.2;XR_001738808.2;XM_005246663.3;XR_001738809.2;NM_001042410.2	ANKZF1	XM_015432841.1	97.83
ANLN_01	ANLN	XM_017012355.2;XM_017012354.2;NM_001284301.3;NM_001284302.3;XM_006715746.2;XM_006715747.4;XM_017012356.2;NM_018685.5	ANLN	XM_005549800.2	97.92
ANO10_01	ANO10	NM_001204831.2;NM_001346465.1;XM_011533890.3;NM_001204834.2;NM_001346464.1;NM_001204832.2;NM_001346468.1;XM_017006718.1;XM_024453617.1;NM_001346469.1;XM_017006717.2;XM_024453616.1;XM_011533885.3;NM_001204833.2;NM_001346463.1;XM_011533889.3;NM_001346466.1;XR_001740190.2;NM_001346467.1;XM_017006719.2;NM_018075.5	ANO10	XM_005546814.2	96.0
ANO1_01	ANO1	XM_011545129.2;NM_001378094.1;XM_017017956.1;NM_001378095.1;XM_011545123.2;XM_011545126.2;XM_006718604.2;NM_001378092.1;XM_006718605.2;NM_001378093.1;NM_001378096.1;NM_018043.6;NM_001378097.1;XM_011545127.2;XM_011545131.2;XM_006718602.2;XM_011545124.2;NR_030691.2	ANO1	XM_015434332.1	98.0
ANO2_01	ANO2	XM_024449079.1;XM_024449081.1;XM_024449080.1;NM_001278596.3;XM_011520978.3;XM_024449073.1;XM_024449076.1;XM_024449077.1;XM_011520975.2;NM_001278597.3;XM_024449082.1;XM_024449074.1;XM_017019672.2;XR_931519.2;XM_024449075.1;XM_024449078.1;NM_001364791.2	ANO2	XM_015430182.1	96.0
ANO3_01	ANO3	XM_017018119.2;XM_017018118.2;XM_011520282.3;NM_001313727.1;NM_001313726.1;NM_031418.4	ANO3	XM_015434966.1	96.0008
ANO4_01	ANO4	XM_017018808.1;XM_011537915.2;XM_017018810.1;XM_017018814.2;NM_001286616.1;XM_011537911.2;XM_011537914.2;XM_017018815.2;XM_024448841.1;XM_011537912.2;NM_178826.4;XM_024448842.1;XM_017018812.2;XM_017018811.2;XM_011537913.2;XM_011537916.2;XM_017018813.2;NM_001286615.2;XM_017018817.2	ANO4	XM_015431437.1	98.0
ANO5_01	ANO5	NM_213599.3;XM_005252820.3;NM_001142649.2;XM_005252821.3;XM_005252822.4;XM_011519949.2	ANO5	XM_015434973.1	100.0
ANO6_01	ANO6	XM_005268706.5;NM_001142679.2;NM_001142678.2;XM_005268707.4;NM_001025356.3;NM_001204803.2	ANO6	XM_015430802.1	98.0
ANO7_01	ANO7	XM_017004229.1;XM_011511267.2;XM_011511263.2;XM_017004230.1;NM_001001666.4;NM_001370694.2	ANO7	XR_001484237.1	90.003
ANO8_01	ANO8	XM_017027048.1;NM_020959.3	ANO8	XM_015440210.1	97.14
ANO9_01	ANO9	XR_001747850.1;XR_001747853.1;XM_011520053.2;XR_001747852.1;XR_001747848.1;XR_001747851.1;NM_001012302.3;XR_001747855.1;NM_001347882.2;XR_001747854.1;XR_001747846.1;XR_001747847.1;XR_001747849.1	ANO9	XM_015434202.1	94.0
ANOS1_01	ANOS1	XM_005274501.4;NM_000216.4	ANOS1	XM_005592928.2	98.0
ANP32A_01	ANP32A	NM_006305.4	ANP32A	XM_005559910.2	86.0024
ANP32B_01	ANP32B	NM_006401.3	LOC102129075	XR_001487988.1	100.0
ANP32D_01	ANP32D	NM_012404.3	SECISBP2L	XM_005559502.2	65.712
ANP32E_01	ANP32E	NM_001136479.3;XM_017002418.2;NM_001280560.2;XM_005245514.4;NM_001280559.2;NM_030920.5;NM_001136478.4;XM_005245513.4	LOC102136406	XR_280262.2	48.0008
ANPEP_01	ANPEP	NM_001381923.1;NM_001381924.1;NM_001150.3	ANPEP	XM_005560495.2	97.87
ANTKMT_01	ANTKMT	NM_023933.3;XR_243298.4;NM_001271285.2	FAM173A	XM_015442184.1	97.14
ANTXR1_01	ANTXR1	NM_032208.3;NM_053034.2;XM_017005075.2;NM_018153.3;XM_017005076.2;XM_017005077.2	ANTXR1	XM_005575690.2	100.0
ANTXR2_01	ANTXR2	NM_001286780.2;XM_011531587.3;NM_001145794.1;NM_058172.6;NM_001286781.2	ANTXR2	XM_005554964.2	100.0
ANTXRL_01	ANTXRL	XM_011539438.2;XM_011539439.2;XM_011539430.2;XM_011539441.1;NM_001278688.2;XM_011539437.2;XM_006717684.3;XM_011539440.2;NM_001354208.1;XM_017015818.1;XM_017015819.1;XR_945612.1;XM_011539433.2;XR_945614.1;XM_011539434.2;XM_011539431.2;XM_011539442.1;XR_945615.1	ANTXRL	XM_015455993.1	100.0
ANXA10_01	ANXA10	XM_011531571.2;NM_007193.5	ANXA10	XM_015451010.1	80.0016
ANXA11_01	ANXA11	XM_011539736.3;NM_001278407.2;XM_005269741.4;NM_145869.2;NM_001278408.1;NM_001278409.2;XM_005269742.1;NM_145868.2;XM_006717813.2;NM_001157.3	ANXA11	XM_015455863.1	100.0
ANXA13_01	ANXA13	NM_004306.4;NM_001003954.3	ANXA13	XM_005564033.2	100.0
ANXA1_01	ANXA1	NM_000700.3;XM_011518609.1;XM_017014657.1	ANXA1	XM_005581938.2	100.0
ANXA2R_01	ANXA2R	NM_001014279.3;NM_001382352.1	LOC107129934	XM_015451340.1	87.7518367347
ANXA2_01	ANXA2	XM_017022092.1;NM_001002858.3;NR_001562.2;NM_004039.3;XM_024449908.1;NM_001002857.2;XM_017022091.1;NM_001136015.3;NR_003573.1;XM_017022090.1;XM_017022093.1	ANXA2	XM_015452886.1	97.83
ANXA3_01	ANXA3	XR_001741215.2;NM_005139.3	ANXA3	XR_277132.2	94.0032
ANXA4_01	ANXA4	XM_024452834.1;XM_017003943.1;NM_001365496.2;XR_001738734.2;NM_001320698.2;NM_001320702.2;XM_017003944.1;NM_001153.5;XM_024452835.1;NM_001320700.2	ANXA4	XM_015433568.1	100.0
ANXA5_01	ANXA5	NM_001154.4	ANXA5	NM_001283231.1	96.0
ANXA6_01	ANXA6	NM_001363114.2;NM_001155.5;NM_001193544.2	ANXA6	XM_005558300.2	98.0
ANXA7_01	ANXA7	XM_017016163.2;NM_001320879.2;NM_004034.4;XM_017016162.2;NM_001156.5;NM_001320880.2	ANXA7	XM_015455881.1	98.0
ANXA8_01	ANXA8	NM_001098845.3;XR_428714.3;XR_945806.3;XR_945805.1;XR_002957008.1;NM_001271702.1;XM_011540101.2;NM_001271703.1;XM_011540099.1;XM_006717951.3;XR_945804.1;NM_001278924.2;XM_011540096.1;NM_001040084.3;XM_011540098.1;NM_001278923.2;XR_246202.2	LOC102145365	XM_005565214.2	88.57
ANXA9_01	ANXA9	NM_003568.3;XM_011510058.3	ANXA9	XM_015457627.1	88.57
AOAH_01	AOAH	XM_011515333.2;XM_011515336.2;XM_011515341.2;XM_017012106.1;NM_001177506.1;XM_017012102.2;XM_011515342.2;XM_011515335.2;XM_011515338.2;XM_011515334.2;XM_017012104.1;NM_001637.4;XM_017012105.1;XM_011515339.2;XM_011515340.2;NM_001177507.1	AOAH	XM_015447526.1	100.0
AOC1_01	AOC1	XM_017011945.1;NM_001272072.2;XM_017011944.1;NM_001091.4;XM_017011947.1;XM_017011946.2	AOC1	XM_015448287.1	95.2371428571
AOC2_01	AOC2	NM_009590.4;NM_001158.5	AOC2	XM_015438528.1	98.0
AOC3_01	AOC3	NR_102422.2;XM_024451015.1;NM_003734.4;NM_001277732.1;XM_011525420.3;XR_934584.2;NM_001277731.1;XM_011525419.2;XR_001752673.2	LOC102140322	XM_005584305.2	89.8
AOPEP_01	AOPEP	XR_001746403.2;XM_011519119.2;XM_017015233.1;XM_011519123.3;XM_011519122.3;NM_001386061.1;NR_169864.1;NM_001386072.1;NR_169866.1;NM_001386066.1;NM_001386067.1;XM_005252284.3;XR_001746402.2;XM_011519134.3;XR_929853.2;NM_001193329.3;XM_017015232.2;XM_011519130.2;XM_011519129.2;XR_929855.2;NR_169863.2;XM_011519132.1;NM_001386075.1;NM_032823.5;XR_929854.2;NM_001386074.1;NR_169862.1;XR_929857.2;NM_001…	C15H9orf3	XR_284988.2	100.0
AOX1_01	AOX1	XM_017003946.1;XM_017003947.2;XM_011511062.1;NM_001159.4	AOX1	NM_001284744.1	97.1428571429
AP1AR_01	AP1AR	NM_001128426.3;NM_018569.6;NR_136622.2;XM_017008380.1;XM_017008378.2;XM_017008379.2	AP1AR	XM_005555698.2	100.0
AP1B1_01	AP1B1	NM_001378563.1;NM_001378566.1;NM_145730.2;NM_001127.4;NM_001378564.1;NM_001378565.1;NM_001166019.2;NM_001378562.1	AP1B1	XM_015457324.1	100.0
AP1G1_01	AP1G1	NM_001030007.2;NM_001128.6	AP1G1	XM_015443071.1	100.0
AP1G2_01	AP1G2	NM_001354681.2;XM_024449738.1;XM_005268175.3;NM_001354673.2;XM_005268174.3;XM_017021742.2;XR_001750590.2;XM_005268173.3;NM_001354674.2;XM_005268172.3;NM_001354675.2;NR_148937.2;NR_148938.2;XM_006720301.3;NM_003917.5;XM_005268170.3;XR_002957569.1;XR_001750587.1;XR_001750586.1;XM_017021740.1;XR_002957568.1;XM_017021741.1;XR_001750584.2;XM_005268169.3;XR_002957567.1;NM_001354677.2;XR_001750589.1;XR_…	AP1G2	XR_001492363.1	100.0
AP1M1_01	AP1M1	NM_032493.4;NM_001130524.2	AP1M1	XM_005588322.2	98.0
AP1M2_01	AP1M2	XM_024451304.1;XM_024451303.1;NM_005498.5;NM_001300887.2	LOC107128152	XM_015440244.1	94.2868571429
AP1S1_01	AP1S1	NM_001283.5	AP1S1	XM_005549286.2	100.0
AP1S2_01	AP1S2	NR_160933.1;NM_001368994.1;NR_160932.1;XR_001755741.2;NM_001369008.1;XR_002958809.1;NM_003916.5;NM_001272071.2;NR_027408.1;XR_247289.3;NM_001369007.1	AP1S2	XR_287226.2	100.0
AP1S3_01	AP1S3	XM_011510600.3;NM_001039569.2;NR_110905.2;NR_110906.2	AP1S3	XM_005574437.2	100.0
AP2A1_01	AP2A1	NM_014203.3;XM_011526556.2;NM_130787.3;XM_011526557.3	AP2A1	XM_005589975.2	100.0
AP2A2_01	AP2A2	NM_001242837.1;NR_144509.2;XM_011519929.1;XM_011519930.3;NM_012305.4;NR_144510.2	AP2A2	XM_015434248.1	100.0
AP2B1_01	AP2B1	XM_005257937.4;XM_011524450.2;XM_017024286.1;XM_005257938.3;XM_017024287.2;XM_011524451.2;XM_011524449.3;XM_011524448.2;XM_011524455.2;NM_001282.3;XM_017024284.2;XM_011524452.1;NM_001030006.2;XM_011524453.1;XM_017024285.1;XM_005257941.3;XM_011524454.1	AP2B1	XM_015438181.1	96.0
AP2M1_01	AP2M1	NM_001025205.1;NM_004068.4;NM_001311198.1	AP2M1	XM_005546525.2	100.0
AP2S1_01	AP2S1	NM_001301081.2;XM_011526423.2;NM_001301076.2;NM_004069.6;NM_021575.4;XM_011526424.3;NM_001301078.2	AP2S1	XM_005589670.2	87.5045
AP3B1_01	AP3B1	NM_001271769.2;XM_005248618.4;NM_003664.5;XM_005248619.5;XM_017010001.1	AP3B1	XM_015451475.1	100.0
AP3B2_01	AP3B2	NM_001278512.2;NM_004644.5;NM_001278511.1;NM_001348441.1	AP3B2	XM_015453197.1	100.0
AP3D1_01	AP3D1	XM_017027422.1;NM_001374799.1;NM_003938.8;NM_001261826.3	AP3D1	XM_005587451.2	98.0
AP3M1_01	AP3M1	NM_001320263.2;XM_024447939.1;NR_135191.2;NM_207012.4;XR_001747092.2;NM_001320264.2;NM_001320265.2;NM_012095.6;XR_001747091.2	AP3M1	XR_280652.2	100.0
AP3M2_01	AP3M2	NM_006803.4;XR_001745459.2;NM_001134296.1;XM_017012977.2	AP3M2	XM_015454726.1	97.83
AP3S1_01	AP3S1	NM_001318093.2;NM_001364119.1;NR_157087.1;NM_001364122.1;NM_001002924.3;NM_001284.4;NM_001318090.2;NR_157084.1;NM_001318094.2;NM_001318091.2;NR_157085.1;NR_157086.1;NM_001364120.1	AP3S1	XM_015451808.1	100.0
AP3S2_01	AP3S2	NR_023361.2;NR_037582.2;NM_005829.5	AP3S2	XM_015453388.1	94.87
AP4B1_01	AP4B1	XR_001736930.2;XM_017000093.2;XR_001736928.2;XM_017000092.2;XM_024452422.1;NM_001308312.2;XR_002958805.1;NM_006594.5;XM_011540523.3;NM_001253852.3;XM_017000091.2;XM_024452435.1;NM_001253853.3;XM_024452441.1;XM_017000090.1;XM_024452423.1;XM_011540525.3;XR_002958807.1;XR_002958806.1;XM_017000089.2	AP4B1	XM_005542265.1	98.0
AP4E1_01	AP4E1	XR_001751183.1;NM_007347.5;NM_001252127.2	AP4E1	XM_015452482.1	98.0
AP4M1_01	AP4M1	XM_006716175.4;XM_005250690.4;XM_024446996.1;XM_017012790.2;XM_005250689.4;NM_004722.4;NM_001363671.1;XM_024446995.1;XM_017012791.2	AP4M1	XM_005549154.2	91.43
AP4S1_01	AP4S1	NM_001254728.1;NM_001128126.3;NM_001254727.1;XM_011536372.3;XM_005267293.5;NM_001254726.1;XM_011536371.3;NM_007077.4;NM_001254729.1	LOC102118592	XM_005554195.2	98.0
AP5B1_01	AP5B1	NM_138368.5	LOC107127399	XR_001485104.1	60.002
AP5M1_01	AP5M1	NR_026895.2;XM_006720196.2;XM_011536940.3;NM_018229.4	AP5M1	XM_015453251.1	98.0
AP5S1_01	AP5S1	NM_001204447.2;NM_018347.3;NM_001204446.1	AP5S1	XM_015457830.1	98.0
AP5Z1_01	AP5Z1	NM_014855.3;NR_157345.1;NM_001364858.1	ADAMTS10	XR_001487021.1	54.2834285714
APAF1_01	APAF1	XM_017019250.1;NM_181868.1;NM_001160.3;NM_181861.2;NM_181869.1;XR_429095.3;NM_013229.3	APAF1	XR_001483784.1	100.0
APBA1_01	APBA1	XM_011518617.2;XM_005251968.3;XM_017014670.1;NM_001163.4;XR_254217.3	APBA1	XM_015437258.1	96.0008
APBA2_01	APBA2	NM_001353794.2;NM_001353791.2;XM_017022110.1;XM_024449909.1;NM_001353795.2;XM_011521492.2;NM_001379685.1;NM_005503.3;NM_001353789.2;NM_001353792.2;NM_001353788.2;NM_001353793.2;NM_001353796.2;XM_011521491.1;XM_011521490.2;NM_001353797.2;NM_001130414.1;XM_011521488.3;NM_001353790.2;XM_017022112.2;XM_011521489.2	APBA2	XM_015452565.1	100.0
APBA3_01	APBA3	XM_006722950.4;XM_006722951.3;NM_004886.4	APBA3	XM_005587525.2	97.14
APBB1IP_01	APBB1IP	XM_011519514.2;NM_019043.4;XM_006717451.2	LOC102128245	XM_015455664.1	100.0
APBB1_01	APBB1	NM_001257326.2;NM_001257323.2;NM_145689.3;NM_001164.5;NM_001257320.2;NM_001257321.2;NR_047512.2;NM_001257325.2;NM_001257319.2	APBB1	XM_015435227.1	100.0
APBB2_01	APBB2	NM_004307.2;XM_017008151.2;NM_001166052.2;NM_001166054.1;XM_011513686.3;XM_006714007.4;XM_017008158.2;XM_006714005.4;XM_017008156.2;NM_001330656.2;NM_173075.5;XM_006714008.4;XM_017008154.2;NM_001330658.2;XM_006714009.4;NM_001166053.1;XM_011513687.3;XM_017008152.2;NM_001166051.2;XM_006714010.4;XM_017008145.2;XM_017008157.2;XM_006714011.4;NM_001166050.2;XM_017008144.2;XM_017008143.2;XM_017008147.2;…	APBB2	XM_015450279.1	62.0024
APBB3_01	APBB3	NM_133174.2;NM_133173.2;NM_006051.3;NM_133172.2	APBB3	XM_015451987.1	94.0
APC2_01	APC2	NM_001351273.1;XM_006722608.3;XM_006722610.3;XM_006722607.2;XM_005259475.2;NM_005883.3;XM_006722609.3	APC2	XM_015440785.1	91.11
APCDD1L_01	APCDD1L	NM_001304787.2;NM_153360.3;NR_130908.2	APCDD1L	XM_015457702.1	90.0
APCDD1_01	APCDD1	NM_153000.5;XM_011525603.2	APCDD1	XM_005587191.2	98.0
APCS_01	APCS	NM_001639.4	APCS	XM_005541312.2	94.0
APC_01	APC	NM_001354899.2;NM_000038.6;NM_001354902.2;NM_001354896.2;NM_001354906.2;NM_001354903.2;NM_001354897.2;NM_001127511.3;NM_001354900.2;NM_001127510.3;NM_001354904.2;NM_001354901.2;NM_001354905.2;NM_001354898.2;NM_001354895.2	APC	XM_015451789.1	98.0
APEH_01	APEH	XM_011533661.2;XM_024453507.1;XM_024453503.1;XM_024453502.1;XM_005265098.4;XM_024453501.1;XM_024453506.1;XM_011533658.3;XM_024453499.1;XM_011533663.2;XM_017006286.1;XM_017006285.1;NM_001640.4;XM_011533662.2;XM_024453500.1;XM_024453505.1;XM_005265097.2;XM_024453504.1	APEH	XM_005547149.2	100.0
APELA_01	APELA	NM_001297550.2;XM_017007623.1	APELA	XM_015451002.1	98.0
APEX1_01	APEX1	NM_080648.3;NM_001641.4;NM_001244249.2;NM_080649.3	APEX1	XM_005560692.2	90.0
APEX2_01	APEX2	NM_001271748.2;NM_014481.4	TMEM173	XM_005557935.2	46.0
APH1A_01	APH1A	NR_045035.1;NM_001243772.1;NM_001077628.3;XM_017001417.2;XM_024447455.1;NR_045034.1;NM_001243771.1;NM_016022.3;NR_045033.1	APH1A	XM_015451033.1	100.0
APH1B_01	APH1B	NM_031301.4;NM_001145646.1;XM_024450085.1;XM_024450086.1	NLRP2	XM_005590357.2	50.003
API5_01	API5	NM_001142931.2;XM_017018464.1;NM_006595.4;XM_006718359.4;NM_001243747.2;NR_024625.2;NM_001142930.2;XM_017018465.1	API5	XM_005578142.1	100.0
APIP_01	APIP	NM_015957.4;XM_011520154.3;XM_017017875.2	APIP	XM_005578209.2	100.0
APLF_01	APLF	NM_173545.3	APLF	XM_015433579.1	92.0
APLNR_01	APLNR	NR_027991.2;NM_005161.4	APLNR	XM_005577873.2	100.0
APLN_01	APLN	NM_017413.5	APLN	XM_005594539.2	93.48
APLP1_01	APLP1	XM_017026738.2;NM_001024807.3;XM_017026737.2;NM_005166.4	APLP1	XM_005588906.2	98.0
APLP2_01	APLP2	NM_001382544.1;NM_001382541.1;NM_001382536.1;NM_001382540.1;NM_001382538.1;NM_001382537.1;NM_001382539.1;NM_001243299.1;NM_001382543.1;NM_001382542.1;NR_168394.1;NM_001642.3;NR_024516.2;NM_001328685.2;NR_024515.2;NM_001382530.1;NM_001382531.1;NM_001382527.1;NM_001382526.1;NM_001328686.2;NM_001382532.1;NM_001328682.2;NM_001328684.2;NR_168393.1;NR_168392.1;NM_001382529.1;NR_168389.1;NM_001382528.1;…	RPL7L1	XM_005552976.2	40.0004
APMAP_01	APMAP	NM_020531.3;XM_005260763.3	APMAP	XM_015457727.1	94.0016
APOA1_01	APOA1	NM_000039.3;NM_001318017.2;NM_001318018.2;NM_001318021.1	APOA1	XM_015435341.1	91.11
APOA2_01	APOA2	NM_001643.2	APOA2	XM_005541194.2	94.87
APOA4_01	APOA4	NM_000482.4	APOA4	XM_005579727.2	96.0
APOA5_01	APOA5	NM_052968.5;NM_001166598.2;NM_001371904.1	APOA5	XM_005579724.2	93.18
APOBEC1_01	APOBEC1	NM_001304566.1;NM_001644.5;NM_005889.4	APOBEC1	XM_015430324.1	90.0
APOBEC2_01	APOBEC2	NM_006789.3	APOBEC2	XM_005553081.2	100.0
APOBEC3A_01	APOBEC3A	NM_145699.4;NM_001270406.2	USP54	XM_015456178.1	53.6614634146
APOBEC3A_B_01	APOBEC3A_B	NM_001193289.1	APOBEC3A	XM_005567261.2	97.14
APOBEC3B_01	APOBEC3B	NM_001270411.2;NM_004900.5	APOBEC3B	XM_005567246.2	88.572
APOBEC3C_01	APOBEC3C	NM_014508.3;XM_024452218.1	APOBEC3C	NM_001285337.1	96.0
APOBEC3D_01	APOBEC3D	XM_017028596.2;NM_001363781.1;XR_001755170.2;XR_001755169.2;NM_152426.4	APOBEC3C	NM_001285337.1	84.0
APOBEC3F_01	APOBEC3F	NM_145298.6;NM_001006666.2;XM_024452179.1;XR_002958675.1;XM_017028642.2;XM_024452178.1;XM_017028643.2	APOBEC3F	XM_005567254.2	91.43
APOBEC3G_01	APOBEC3G	XM_017028904.1;NM_001349438.2;NM_001349437.1;XM_017028903.1;NR_146179.2;NM_021822.4;NM_001349436.1	LOC102143799	XM_005595772.2	48.72
APOBEC3H_01	APOBEC3H	XM_011529992.3;NM_001166004.2;XM_011529990.2;XM_011529991.3;NM_001166002.3;NM_001166003.3;NM_181773.5	APOBEC3H	XM_015457181.1	79.9968
APOBEC4_01	APOBEC4	NM_203454.3	APOBEC4	XM_005540218.2	85.9968
APOBR_01	APOBR	NM_018690.4	APOBR	XM_005591570.2	97.37
APOB_01	APOB	NM_000384.3	APOB	XM_005576465.2	94.0
APOC1_01	APOC1	NM_001321066.2;NM_001379687.1;NM_001321065.2;NM_001645.5	APOC1	XM_005589555.2	90.1960784314
APOC2_01	APOC2	NM_000483.5;NR_037932.1	APOC2	XM_015444652.1	94.2868571429
APOC3_01	APOC3	NM_000040.3	APOC3	XM_005579730.1	95.56
APOC4_01	APOC4	NR_037932.1;NM_001646.3	APOC4	XM_015444653.1	96.0
APOD_01	APOD	NM_001647.4	APOD	XM_005545330.1	96.0
APOE_01	APOE	NM_001302688.2;NM_001302689.2;NM_001302691.2;NM_001302690.1;NM_000041.4	APOE	XM_005589554.2	100.0
APOF_01	APOF	NM_001638.4	APOF	XM_005571232.2	98.0
APOH_01	APOH	NM_000042.3	LOC102121966	XR_001492285.1	100.0
APOL1_01	APOL1	XM_011530478.2;NM_001362927.2;NM_003661.4;NM_001136540.1;NM_001136541.1;NM_145343.2	APOL1	XM_015457246.1	82.9819148936
APOL2_01	APOL2	NM_030882.4;XM_011530075.1;XM_011530076.3;XM_011530074.1;NM_145637.2;XM_011530077.3;XM_017028724.1;XM_011530078.1	APOL2	XM_015456955.1	79.9972
APOL3_01	APOL3	XM_024452276.1;XM_017028948.1;NM_145642.2;XM_017028951.1;XM_017028947.1;NM_014349.3;XM_017028946.1;NM_145639.2;NM_145640.2;XM_024452275.1;XM_017028952.1;NM_030644.2;XM_006724325.3;NM_145641.2;XM_017028949.1	CEP290	XR_001483550.1	60.0
APOL4_01	APOL4	XM_024452274.1;NM_145660.2;NM_030643.4	LOC102127202	XR_001488472.1	44.0024
APOL5_01	APOL5	XM_017028945.2;XM_006724321.4;NM_030642.1	APOL5	XM_015456977.1	90.0
APOL6_01	APOL6	XM_011530392.3;NM_030641.4	LOC102127795	XR_001492173.1	51.4302857143
APOLD1_01	APOLD1	NM_030817.3;NM_001130415.2	APOLD1	XM_005570185.2	94.0
APOM_01	APOM	XM_006715150.3;NR_045828.2;NM_001256169.2;NM_019101.3	APOM	XM_005553537.2	100.0
APOOL_01	APOOL	XM_017029273.1;XM_017029271.1;NM_198450.6;XM_017029272.1;XM_011530859.2	APOOL	XM_015443878.1	97.62
APOO_01	APOO	XM_017029837.1;XM_011545585.2;NR_026545.3;XM_024452447.1;XM_011545584.2;XM_011545587.3;NM_024122.5;XM_011545586.2	APOO	XM_015443481.1	97.37
APPBP2_01	APPBP2	NM_001282476.1;XM_011524198.3;NM_006380.5;XR_002957949.1	APPBP2	XM_015438394.1	97.78
APPL1_01	APPL1	NM_012096.3;XM_011533583.3	APPL1	XM_015446096.1	100.0
APPL2_01	APPL2	NM_001251904.1;XM_017019552.2;XM_011538530.3;XM_011538532.3;XM_011538531.3;XM_017019553.2;XR_001748795.1;NM_001251905.1;NM_018171.5;XM_006719472.1;XM_017019554.1;XM_017019551.2;XR_001748796.1	APPL2	XM_015431473.1	95.0
APP_01	APP	XM_024452075.1;NM_001204303.2;NM_001136131.2;NM_001385253.1;NM_000484.4;NM_001136130.3;NM_001136129.3;NM_001204301.2;NM_201413.3;NM_201414.3;NM_001204302.2;NM_001136016.3	APP	XM_005548888.2	95.56
APRT_01	APRT	NM_001030018.2;NM_000485.3	APRT	XM_005592784.2	90.24
APTX_01	APTX	NR_160921.1;NR_160920.1;NM_001369004.1;XR_001746325.2;NM_001195248.2;NM_001195249.1;NR_160926.1;XR_001746326.2;NR_160927.1;NR_160922.1;NM_001369006.1;NR_036577.1;NM_001369002.1;NR_160929.1;NR_160924.1;NR_160925.1;XM_011517938.2;NM_001369005.1;NM_001195250.2;NM_001369001.1;NR_160928.1;NR_160930.1;NM_001195252.2;NM_001369000.1;NM_001369003.1;NM_001195251.1;NM_175073.2;NM_001368996.1;NM_001368997.1;…	APTX	XM_015437087.1	94.0016
AQP10_01	AQP10	NM_080429.3;XM_011510104.2	LOC102147084	XR_001492812.1	44.0024
AQP11_01	AQP11	NM_001363477.1;NM_173039.3	AQP11	XM_005579170.2	100.0
AQP12B_01	AQP12B	XR_922995.2;XM_011511672.2;XR_922994.2;XM_011511676.2;XM_011511673.2;XM_011511677.2;XR_922997.2;XM_017004736.1;NM_198998.3;XR_922998.2;XR_922993.2;XR_922992.2;XM_017004737.1;NM_001102467.2;XM_011511671.2;XM_011511678.2;XM_011511675.2	AQP12B	XM_005574830.2	89.1932432432
AQP1_01	AQP1	NM_001329872.2;NM_198098.4	AQP1	XM_015447297.1	89.1286956522
AQP2_01	AQP2	NM_000486.6	AQP2	XM_015430895.1	83.9962
AQP3_01	AQP3	NM_001318144.2;NM_004925.5;XR_001746289.1	AQP3	XM_005581518.2	92.68
AQP4_01	AQP4	NM_001650.7;NM_001317387.2;NM_001364286.1;NM_001364287.1;NM_004028.4;XM_011525942.3;NM_001364289.1;NM_001317384.2	AQP4	XM_005586988.2	98.0
AQP5_01	AQP5	NM_001651.4;XM_005268838.2	AQP5	XM_005570795.2	97.14
AQP6_01	AQP6	NM_001652.4	AQP6	XM_015430897.1	85.7112244898
AQP7_01	AQP7	NR_134514.1;NR_134515.1;NM_001376191.1;XM_011517867.2;NM_001376193.1;XM_011517866.3;XM_017014701.1;XM_017014706.2;NM_001318157.1;XM_024447538.1;XM_006716765.3;XM_017014704.1;XM_017014700.1;NM_001318156.1;NM_001376192.1;NM_001170.3;XM_017014702.2;NM_001318158.1;NR_164779.1;NR_134513.1;NR_164778.1;XM_024447539.1	AQP7	XM_005581520.2	94.0
AQP8_01	AQP8	XM_011545823.2;XM_011545822.2;NM_001169.3	AQP8	XM_005591500.2	91.49
AQP9_01	AQP9	NM_001320635.2;NM_020980.5;NM_001320636.1	AQP9	XM_005559648.2	90.0
AQR_01	AQR	NM_014691.3	AQR	XM_015452616.1	94.0032
ARAF_01	ARAF	NM_001256196.1;NM_001654.5;NM_001256197.1	ARAF	XM_005593428.2	97.5
ARAP1_01	ARAP1	NM_001369489.1;NM_001135190.1;NM_015242.4;NR_161388.1;NM_001040118.2	ARAP1	XM_005579004.2	95.1219512195
ARAP2_01	ARAP2	XR_001741108.1;NM_015230.4;XM_017007699.1;XM_017007700.1;XM_017007701.1;XR_001741111.2;XR_001741121.1;XR_001741123.1;XR_001741122.1;XR_001741105.1;XR_001741104.1;XR_001741116.1;XR_001741117.1;XR_001741120.1;XR_001741107.1;XM_017007702.1;NR_146893.2;XR_001741115.1;XR_001741118.1;XR_001741119.1;XR_001741106.1;XR_001741112.2;XR_001741113.1;NR_146894.2;XR_001741109.1;XR_001741110.2	ARAP2	XM_015450234.1	100.0
ARAP3_01	ARAP3	XM_005268499.1;XM_005268500.4;XR_944329.3;XM_011537677.2;XM_006714792.2;XM_005268497.2;NM_022481.6;XM_005268498.2	ARAP3	XM_015452054.1	100.0
ARCN1_01	ARCN1	XM_005271542.4;NM_001655.5;NM_001142281.1	ARCN1	XM_005579824.2	97.14
ARC_01	ARC	NM_015193.5	ARC	XM_005564182.2	94.29
AREG_01	AREG	NM_001657.4	AREG	XM_005555062.2	100.0
AREL1_01	AREL1	XM_011537416.3;XM_005268244.3;XM_006720344.3;XR_001750615.2;NM_001039479.2;XM_011537417.2;XM_011537415.2	AREL1	XR_279393.2	96.0
ARF1_01	ARF1	NM_001024227.1;NM_001658.4;NM_001024228.2;XM_017001233.1;NM_001024226.1	ARF1	XM_005541056.2	96.0
ARF3_01	ARF3	XM_005268856.1;NM_001659.3;XM_006719391.4;XM_024448972.1	ARF3	XM_015430868.1	100.0
ARF4_01	ARF4	NM_001660.4	LOC102126655	XR_001487875.1	100.0
ARF5_01	ARF5	NM_001662.4	ARF5	XM_015447255.1	100.0
ARF6_01	ARF6	NM_001663.4	ARF6	XM_005561198.1	97.44
ARFGAP1_01	ARFGAP1	XR_936574.2;NM_001281483.1;NM_001281482.2;NM_001281484.1;XM_017027950.1;NM_018209.4;XR_001754330.2;XM_006723823.3;XR_001754329.2;XR_936576.2;XM_011528901.2;XR_936575.2;NR_104023.2;NM_175609.3;NR_104022.2	ARFGAP1	XM_015430101.1	94.29
ARFGAP2_01	ARFGAP2	NM_001242832.1;NM_032389.6;XM_005253168.3;XM_005253166.2;XM_005253167.2;XM_017018413.2;XM_017018414.2;XM_017018415.2;XM_011520405.2;XM_006718346.2	ARFGAP2	XM_005578012.2	100.0
ARFGAP3_01	ARFGAP3	NM_001142293.2;NM_014570.5;XM_005261525.4	ARFGAP3	XM_005567089.2	96.0
ARFGEF1_01	ARFGEF1	XM_005251135.4;NM_006421.5;XM_005251134.5;XM_005251136.4	ARFGEF1	XM_005563486.2	95.65
ARFGEF2_01	ARFGEF2	NM_006420.3;XM_005260252.3	ARFGEF2	XM_005569308.2	100.0
ARFGEF3_01	ARFGEF3	XR_001743524.1;NM_020340.5	ARFGEF3	XM_005551963.2	94.29
ARFIP1_01	ARFIP1	NM_001025593.2;XM_011531871.2;XM_011531869.3;XM_024453985.1;XM_011531868.3;NM_001287431.1;NM_014447.3;XM_011531872.1;XM_011531870.2;NM_001025595.3;NM_001287433.1;NM_001287432.1	ARFIP1	XM_015450923.1	94.0
ARFIP2_01	ARFIP2	NR_163424.2;NM_001376560.2;NM_001242854.3;NM_001242855.3;NM_001376561.2;NM_001370411.2;NR_164825.2;NM_012402.5;NM_001376562.2;NR_163423.2;NM_001376559.2;NM_001376564.2;NM_001242856.3;NM_001370409.2;NM_001376558.2;NM_001370413.2;NM_001370412.2;NM_001370408.2;NR_164826.2;NM_001370406.2;NM_001376563.2	ARFIP2	XM_015434108.1	97.56
ARFRP1_01	ARFRP1	NM_001267548.2;NR_051956.3;XR_001754110.1;NR_051957.3;NR_051954.3;NM_003224.6;NM_001267547.3;NR_051958.3;NM_001267546.3;XM_011528483.1;NR_051955.3;XM_011528482.3;NM_001267545.2;XM_017027576.1;NM_001267544.3;NM_001267549.3;NM_001134758.4	ARFRP1	XM_015430127.1	95.92
ARG1_01	ARG1	NM_000045.4;NM_001369020.1;NR_160934.1;NM_001244438.2	ARG1	XM_005551843.2	80.0
ARG2_01	ARG2	NM_001172.4	VTI1B	XM_005561570.2	96.0
ARGFX_01	ARGFX	NM_001012659.2	LOC102142254	XM_015451482.1	92.68
ARGLU1_01	ARGLU1	NM_018011.4;XR_243043.3	ARGLU1	XR_001486566.1	100.0
ARHGAP10_01	ARHGAP10	XR_001741324.1;XM_017008602.1;NM_024605.4;XM_005263215.3	ARHGAP10	XM_005556041.2	90.0
ARHGAP11A_01	ARHGAP11A	NM_014783.6;NM_001286480.3;NM_001286479.2;NM_199357.2	ARHGAP11A	XM_005559056.2	98.0
ARHGAP11B_01	ARHGAP11B	NM_001039841.2;NR_148423.1	ARHGAP11A	XM_005559056.2	53.8435897436
ARHGAP12_01	ARHGAP12	NM_018287.7;XM_011519761.2;NM_001270695.1;XM_005252644.2;NM_001270699.1;NM_001270697.1;XM_017016954.2;NM_001270696.2;NM_001270698.2	ARHGAP12	XM_005564921.2	96.0
ARHGAP15_01	ARHGAP15	XM_017004499.2;XM_011511483.1;XM_011511482.2;XM_011511481.2;XM_024453000.1;XM_024453001.1;NM_018460.4;XM_011511479.2;XR_001738850.1;XM_017004500.2	ARHGAP15	XM_005573075.2	100.0
ARHGAP17_01	ARHGAP17	XM_011545876.2;XM_011545875.2;XM_011545874.3;XR_950809.2;XM_024450336.1;NM_001006634.3;XM_017023390.1;XR_950810.2;XM_011545878.3;XM_011545877.3;XM_011545873.3;XR_950811.2;NM_018054.6	ARHGAP17	XR_001487336.1	100.0
ARHGAP18_01	ARHGAP18	XM_005267212.2;NM_033515.3;XM_017011494.1;XM_005267213.1	ARHGAP18	XM_005551797.2	100.0
ARHGAP19_01	ARHGAP19	NM_001256423.2;NM_032900.6;NM_001204300.1	ARHGAP19	XM_015456500.1	98.0
ARHGAP1_01	ARHGAP1	XM_024448520.1;NM_004308.5;XM_011520095.2	ARHGAP1	XM_015434803.1	97.5
ARHGAP20_01	ARHGAP20	NM_001258415.2;NM_001384657.1;NM_020809.4;XM_005271628.3;NM_001258418.2;NM_001258417.2;NM_001258416.2	ARHGAP20	XM_015435683.1	100.0
ARHGAP21_01	ARHGAP21	NM_001367452.1;XR_242701.5;NM_001367453.1;XM_011519605.2;NR_160024.1;XM_011519604.2;XM_017016459.2;XM_011519607.2;NR_160025.1;NM_001367447.1;NM_001367449.1;NM_001367448.1;NR_160021.1;XM_011519606.2;XR_930513.3;NM_020824.4;XR_001747160.2;XM_011519603.3;XR_001747163.2;XM_011519602.2;NR_160023.1;NR_160022.1;XM_024448088.1;NM_001367454.1;NM_001367455.1;NM_001367450.1;NM_001367451.1	ARHGAP21	XR_001493333.1	98.0
ARHGAP22_01	ARHGAP22	XM_011540015.3;NM_001256024.2;NM_001256025.3;XR_002956999.1;XR_002957002.1;XR_002956998.1;XR_002957003.1;NM_001256026.2;XM_017016471.2;XR_002957000.1;XM_011540006.2;NR_144646.2;XR_001747166.2;XM_011540012.3;NR_144644.2;XM_011540013.3;XM_024448103.1;NR_144645.2;NR_144643.2;XM_011540002.2;NR_045675.2;XR_002957001.1;XM_011540003.1;XM_024448099.1;XM_024448101.1;XM_024448100.1;NR_144642.2;NM_001347735…	ARHGAP22	XM_015456054.1	97.96
ARHGAP23_01	ARHGAP23	XM_006721993.3;XM_006721991.1;XM_011525075.2;XM_024450847.1;XR_429909.3;XM_011525074.2;XM_011525073.1;XM_011525077.2;NM_001199417.2;XM_011525076.2;XM_017024902.1;XM_006721992.3	ARHGAP23	XM_005583963.2	100.0
ARHGAP24_01	ARHGAP24	XM_024454238.1;XM_024454239.1;NM_001025616.3;NM_001346093.2;NM_031305.3;XM_011532300.2;NM_001042669.2;NM_001287805.2	ARHGAP24	XM_015450566.1	91.9968
ARHGAP25_01	ARHGAP25	XM_017005423.2;XM_011533209.2;XM_017005426.1;NM_001007231.3;NM_001364821.1;NM_001166277.2;XM_017005425.1;XM_011533208.2;XM_017005424.1;NM_001364820.1;XM_011533210.3;NM_001364819.1;NM_001166276.2;NM_014882.3;XM_011533207.3;XM_017005427.1	ARHGAP25	XM_015433577.1	98.0
ARHGAP26_01	ARHGAP26	XR_944317.3;XM_006714774.4;NM_015071.6;XR_944320.3;XM_005268402.4;XR_944321.3;XM_011537610.3;XM_011537611.3;XR_944319.3;XM_017009247.2;XR_001742045.2;XM_017009249.2;XR_001742044.2;XM_017009248.2;NM_001349547.2;XR_001742047.2;NM_001135608.3;XR_001742046.2;XM_017009250.2;XR_001742048.2;XR_944312.2;XR_944311.3;XR_944313.3;NR_146198.2;XM_005268398.5;XR_944315.3;XR_944314.3;XM_005268399.5	ARHGAP26	XR_001491676.1	98.0
ARHGAP27_01	ARHGAP27	XM_011524472.2;NR_169613.1;NR_169603.1;XR_001752446.1;XR_001752447.1;NM_001385394.1;XM_011524470.2;NR_169602.1;XR_429876.3;XR_429873.3;XM_017024312.1;NR_169601.1;NM_001385384.1;NR_169612.1;NM_001385385.1;XM_011524474.1;XM_011524469.1;XM_006721747.2;NM_001385386.1;NM_001385387.1;XR_001752448.1;NM_001385399.1;NM_001385398.1;XR_002957982.1;XM_011524468.1;XM_005257128.3;NM_001385388.1;NM_001385395.1;…	ARHGAP27	XM_015438644.1	94.0032
ARHGAP28_01	ARHGAP28	NM_001366231.1;XM_005258146.2;NM_001366230.1;NM_001010000.3	ARHGAP28	XM_015439837.1	96.0
ARHGAP29_01	ARHGAP29	NM_001328667.2;NM_004815.4;NM_001328664.2;NM_001328665.2;XM_011542439.2;NM_001328666.2	ARHGAP29	XM_015432662.1	97.87
ARHGAP30_01	ARHGAP30	NM_001287600.2;NM_181720.3;XM_005245073.3;NM_001025598.2;XM_011509391.2;XM_017000960.1;NM_001287602.2;XM_005245070.2	ARHGAP30	XM_015452769.1	83.996
ARHGAP31_01	ARHGAP31	XM_006713714.3;NM_020754.4;XM_017006955.1	ARHGAP31	XM_015446391.1	97.96
ARHGAP32_01	ARHGAP32	NM_001378024.1;NM_014715.4;XM_017018596.1;NM_001142685.2;XM_011543073.2;XM_011543075.2;XM_017018597.2;XM_017018595.2;XM_011543072.2;NM_001378025.1	ARHGAP32	XM_015435948.1	100.0
ARHGAP33_01	ARHGAP33	XM_011526418.1;XM_011526416.1;XM_011526417.1;XM_017026238.1;NM_001366178.1;XM_011526421.2;XR_935731.2;NM_001172630.2;XM_011526420.1;XM_006722999.2;NM_052948.4	ARHGAP33	XM_015441860.1	100.0
ARHGAP35_01	ARHGAP35	NM_004491.5;XR_002958305.1;XM_024451473.1	ARHGAP35	XM_015441410.1	100.0
ARHGAP36_01	ARHGAP36	NM_144967.4;NM_001282607.2;NM_001330651.1;XM_011531280.1	ARHGAP36	XM_015444312.1	97.62
ARHGAP39_01	ARHGAP39	NM_025251.2;XM_017013870.2;XM_011517308.1;XM_011517309.2;NM_001308208.2;NM_001308207.1	ARHGAP39	XM_015455395.1	100.0
ARHGAP40_01	ARHGAP40	NM_001164431.2	ARHGAP40	XM_015457698.1	97.14
ARHGAP42_01	ARHGAP42	NM_001367945.1;XM_011542615.2;XM_017017237.1;XM_017017238.1;NM_152432.4;XM_011542616.2	ARHGAP42	XM_005579430.2	88.0032
ARHGAP44_01	ARHGAP44	NM_001321166.2;NM_014859.6;NM_001321167.2;NM_001321168.2;NM_001321164.2;XM_005256891.2;NR_135569.2	ARHGAP44	XM_015437653.1	97.96
ARHGAP45_01	ARHGAP45	XM_011527858.1;NM_001258328.3;XM_024451435.1;NM_001282335.2;NM_012292.4;NM_001282334.1;XM_006722713.2;NM_001321232.1	HMHA1	XM_015440302.1	98.0
ARHGAP4_01	ARHGAP4	NM_001164741.2;NM_001666.5	ARHGAP4	XM_015444253.1	95.004
ARHGAP5_01	ARHGAP5	NM_001030055.2;NM_001173.3;XM_017021288.1;XM_005267636.4;XM_005267635.4	ARHGAP5	XM_015453689.1	100.0
ARHGAP6_01	ARHGAP6	NR_109776.2;NM_013423.3;NM_001287242.2;NM_006125.3;NM_013427.3	ARHGAP6	XM_015443316.1	98.0
ARHGAP8_01	ARHGAP8	NM_181334.5;NM_001017526.1;NM_181335.3;NM_001198726.1	ARHGAP8	XM_015457072.1	96.0
ARHGAP9_01	ARHGAP9	NM_001367424.1;NM_001367423.1;XM_005269084.2;XR_001748843.1;NM_001080156.3;XM_005269085.2;NM_032496.4;XR_001748841.1;XR_001748840.1;XM_005269083.2;NM_001319852.2;XM_017019800.1;NM_001319851.2;XM_011538657.2;NM_001319850.2;XM_011538656.2;XM_011538658.2;NM_001367425.1;NM_001367426.1;XR_001748842.1;XM_011538659.2;NM_001080157.2;NM_001367422.1	ARHGAP9	XR_001483442.1	94.0
ARHGDIA_01	ARHGDIA	NM_001301240.2;NM_004309.6;NM_001301243.2;XM_011523574.1;NM_001185078.3;NM_001185077.3;NR_125441.2;NM_001301241.2;NM_001301242.2	ARHGDIA	NM_001283867.1	98.0
ARHGDIB_01	ARHGDIB	NM_001175.7;NM_001321423.1;NM_001321422.1;NR_135637.2;XM_024448979.1;NM_001321421.2;NM_001321420.2	ARHGDIB	XM_005570240.2	89.36
ARHGDIG_01	ARHGDIG	NM_001176.4	ARHGDIG	XM_005590749.2	94.29
ARHGEF10L_01	ARHGEF10L	XM_006710731.1;NM_018125.4;NR_137288.2;NM_001328124.1;XR_946689.2;XR_946686.3;XR_946688.2;XR_002956988.1;XR_002956989.1;XM_005245929.3;XR_001737276.1;XR_001737277.1;XM_017001622.1;XR_946691.2;XM_011541691.2;XM_005245923.2;XR_946690.2;XM_017001621.1;XM_017001620.1;XM_005245925.2;XM_011541693.2;NM_001319837.1;XM_011541692.2;NM_001319838.1;NM_001011722.2;XM_024448061.1;XM_006710729.1;XM_006710728.1;…	ARHGEF10L	XM_015441970.1	100.0
ARHGEF10_01	ARHGEF10	XM_024447335.1;XM_024447334.1;XM_011534767.2;XM_011534768.1;XM_011534770.2;XM_017014003.1;NM_014629.4;NM_001308152.2;XM_005266041.4;NM_001308153.2	LOC107130541	XM_015454422.1	98.0
ARHGEF11_01	ARHGEF11	XM_011510187.3;XM_006711659.3;NM_198236.3;XM_006711665.4;XM_011510186.3;NM_001377418.1;XM_011510189.3;XM_006711660.4;XM_017002922.2;XM_011510185.3;XM_006711662.3;NM_001377419.1;XM_005245633.4;XM_017002924.2;XM_005245629.5;NM_014784.4;XM_017002920.2;XM_017002923.2;XM_006711661.3	ARHGEF11	XM_015455408.1	88.0032
ARHGEF12_01	ARHGEF12	XM_006718805.3;NM_001301084.2;XM_017017422.2;XM_017017420.1;XM_017017421.1;XM_011542720.2;NM_001198665.2;NM_015313.3	ARHGEF12	XM_015435832.1	98.0
ARHGEF15_01	ARHGEF15	NM_025014.1;XM_011523737.1;XM_011523736.2;NM_173728.4;XM_011523734.2;XM_011523735.1	ARHGEF15	XR_285060.2	94.0
ARHGEF16_01	ARHGEF16	XM_024446455.1;XM_017001050.1;XM_024446454.1;XM_017001051.1;XR_001737117.1;NM_014448.4;XM_017001049.1	ARHGEF16	XM_015443675.1	94.74
ARHGEF17_01	ARHGEF17	XR_001748051.1;NM_014786.4;XM_017018624.1;XR_001748052.1;XM_017018623.1;XR_950116.2	ARHGEF17	XM_005579034.2	95.24
ARHGEF18_01	ARHGEF18	NM_001130955.2;XM_006722706.3;XM_011527835.2;NM_001367823.1;XM_011527840.2;XM_011527839.2;NM_015318.4;XM_011527838.3;XM_011527837.2;XM_011527836.2;XM_005272464.4;NM_001367824.1;XM_011527841.2	ARHGEF18	XR_001486983.1	88.004
ARHGEF19_01	ARHGEF19	NM_153213.5;XM_011540706.3	ARHGEF19	XM_015442220.1	95.56
ARHGEF1_01	ARHGEF1	NM_198977.2;NM_199002.2;NM_004706.4	ARHGEF1	XM_005595666.2	91.4285714286
ARHGEF25_01	ARHGEF25	NM_001347933.2;NM_182947.4;NR_046223.2;NM_001111270.3	ARHGEF25	XM_015431113.1	100.0
ARHGEF26_01	ARHGEF26	XM_017006160.1;NM_001251963.2;NM_015595.4;XM_011512672.1;NM_001251962.1	ARHGEF26	XM_005546153.2	96.0
ARHGEF28_01	ARHGEF28	XM_011543546.2;NM_001177693.1;XM_005248568.4;XM_017009702.1;XM_017009703.1;NM_001244364.2;NM_001080479.2;XM_011543547.2	ARHGEF28	XM_015451604.1	92.0
ARHGEF2_01	ARHGEF2	XM_017002798.2;NM_004723.3;NM_001350112.1;XM_024450815.1;NM_001350111.1;NM_001350110.1;XM_005245587.3;XM_006711624.4;XM_006711626.3;XM_005245589.5;XM_006711622.4;XM_006711623.4;XM_011510143.3;XM_005245588.3;XM_005245591.4;XM_005245590.4;XM_006711625.4;NM_001162384.1;XM_017002797.2;XM_017002794.2;XM_011510136.3;NM_001162383.2;XM_011510137.3;XM_017002795.2;XM_024450823.1;XM_011510139.3;XM_005245594…	ARHGEF2	XM_015455962.1	94.0
ARHGEF33_01	ARHGEF33	NM_001145451.5;NM_001367623.3	ARHGEF33	XM_015433767.1	100.0
ARHGEF35_01	ARHGEF35	NM_001368318.1;NM_001003702.3	LOC107127702	XR_001485794.1	44.0024
ARHGEF37_01	ARHGEF37	XM_005268448.1;XM_017009461.2;XM_017009460.1;XM_005268447.4;XM_011537642.3;XM_006714784.3;NM_001001669.3	ARHGEF37	XM_005558228.2	96.0
ARHGEF38_01	ARHGEF38	NM_017700.1;XR_938751.3;XR_427548.4;XM_011532050.2;XM_011532051.2;XR_938748.3;XR_938750.3;NM_001242729.2;XR_938749.3;XR_001741247.2	ARHGEF38	XM_005555602.2	98.0
ARHGEF39_01	ARHGEF39	XR_001746399.2;XM_017015225.1;XR_001746401.1;NM_032818.3;XR_001746400.1;XM_011518057.2;XM_017015227.1;XR_929366.3	RASAL2	XM_015446138.1	38.0016
ARHGEF3_01	ARHGEF3	NM_001128615.2;XM_017006503.1;XM_005265186.5;NM_001377413.1;XM_011533764.1;NM_001377412.1;NM_001289698.2;NM_019555.3;NM_001377408.1;NM_001377409.1;XM_017006504.1;NM_001128616.2;NM_001377414.1;NM_001377411.1;XM_011533767.1;NM_001377407.1;NM_001377410.1	ARHGEF3	XM_015446083.1	96.0
ARHGEF40_01	ARHGEF40	XM_017021437.2;XM_005267844.3;XM_011536937.3;XM_017021434.2;NM_001278529.2;XM_017021435.2;NM_001278530.2;NM_018071.5;XM_017021436.2	ARHGEF40	XR_001492349.1	97.78
ARHGEF4_01	ARHGEF4	NM_001367493.1;XR_001738756.1;XR_001738757.1;XM_011511274.3;NM_001375903.1;XM_005263689.5;XM_017004231.1;NM_001375902.1;XM_024452938.1;NM_015320.4;XM_011511276.3;XM_005263688.3;XM_011511277.2;NM_001375904.1;NM_001375901.1;NM_001375900.1	ARHGEF4	XM_005572808.2	94.29
ARHGEF5_01	ARHGEF5	NM_005435.4	ARHGEF5	XM_005551049.2	94.0032
ARHGEF6_01	ARHGEF6	XM_011531415.3;NM_001306177.2;XM_011531416.3;NM_004840.3;XM_011531412.3;XM_005262499.3;XM_011531413.2;XM_011531414.2;XM_017029975.2	ARHGEF6	XM_015444054.1	97.87
ARHGEF7_01	ARHGEF7	NM_001320851.2;XM_017020821.2;NM_001354049.2;XM_017020815.1;XM_017020814.1;XM_017020819.1;NM_001354048.1;XM_017020822.1;XM_006719956.3;XM_017020828.1;NM_001354058.2;NM_001113513.2;NM_003899.5;NM_001354059.2;NM_001354046.1;XM_017020829.2;NM_145735.3;NM_001113512.2;NM_001330598.2;NM_001113511.2;NM_001354054.2;NM_001330597.2;XM_024449428.1;NM_001354057.2;NM_001354056.1;NM_001320854.2;NM_001354050.2;…	ARHGEF7	XR_001486577.1	98.0
ARHGEF9_01	ARHGEF9	NM_001369032.1;NM_001353921.2;NM_001369033.1;NM_001369045.1;NM_001369044.1;XM_024452357.1;NM_001369030.1;XM_024452356.1;NM_001353923.1;NM_001353927.2;NM_001353922.2;NM_001369031.1;NM_001369034.1;XM_017029380.2;NM_001353926.2;NM_001369035.1;XM_017029378.2;NM_001173479.2;XM_017029364.1;NM_015185.3;NM_001369037.1;NM_001353924.2;NM_001353928.2;NM_001369043.1;NM_001369042.1;NM_001369038.1;NM_001369041…	ARHGEF9	XM_015444019.1	100.0
ARID1A_01	ARID1A	NM_139135.4;NM_006015.6	ARID1A	XM_015440159.1	100.0
ARID1B_01	ARID1B	NM_001374828.1;NM_017519.3;XM_017011105.2;XR_002956289.1;XM_017011104.1;NM_001363725.2;NM_001371656.1;XM_017011103.2;XM_017011107.2;NM_001374820.1;XM_011535988.3;XM_011535984.2;XM_017011106.2	ARID1B	XM_015448885.1	97.87
ARID2_01	ARID2	XM_011538025.1;XM_006719272.4;NM_001347839.1;NM_152641.4;XR_944505.3	ARID2	XM_015430803.1	98.0
ARID3A_01	ARID3A	XM_024451407.1;XM_017026446.1;XM_005259514.4;XM_017026445.1;XM_005259513.5;NM_005224.3	ARID3A	XM_005587344.2	96.0
ARID3B_01	ARID3B	NM_006465.4;NM_001307939.1	LOC107127751	XR_001485922.1	50.003
ARID3C_01	ARID3C	NM_001017363.2;XM_017014283.1;NM_001371945.1	ARID3C	XM_015437061.1	100.0
ARID4A_01	ARID4A	XM_005267965.2;NM_023001.2;NM_023000.2;XM_024449684.1;XM_017021562.1;XM_017021563.1;XM_024449683.1;XM_017021564.1;XM_017021565.1;XM_017021560.1;NM_002892.4;XM_017021561.1;XM_005267964.2	ARID4A	XM_005561357.2	98.0
ARID4B_01	ARID4B	NM_016374.6;NM_001206794.1;XR_002956802.1;XM_006711781.3;XM_011544212.3;NR_135074.2;NM_031371.4;XR_001737227.2;XR_001737226.2;XM_024447628.1;XM_024447626.1;XM_017001472.1	ARID4B	XR_001486355.1	100.0
ARID5A_01	ARID5A	XM_011510499.2;NM_001319093.2;NM_001319092.1;XM_017003183.1;NM_001319094.2;NM_212481.3;XM_024452563.1;XM_017003184.1;NM_001319096.2;NM_001319085.2;NM_001319087.2;XM_024452564.1	ARID5A	XM_015433225.1	95.24
ARID5B_01	ARID5B	XM_024448230.1;NM_001244638.2;XM_011540262.1;XM_024448231.1;NM_032199.3	ARID5B	XM_015456305.1	100.0
ARIH1_01	ARIH1	NM_005744.5	LOC102141486	XM_015453068.1	100.0
ARIH2OS_01	ARIH2OS	NR_161301.1	ARIH2OS	XM_015445875.1	55.999
ARIH2_01	ARIH2	NM_001349222.2;NM_001349214.2;NM_001349218.2;NM_001349215.2;NM_001349225.2;NM_001349219.2;NM_001349224.2;NM_001349227.2;XM_011533267.2;NM_001349226.2;NM_001349209.2;XM_017005536.2;XM_011533276.1;XM_011533268.1;XM_017005533.2;NR_146082.2;XM_024453310.1;XM_024453311.1;NM_006321.4;NM_001349221.2;XM_011533273.1;NM_001349220.2;NR_146083.2;XM_017005534.1;NR_146085.2;NM_001349223.2;NR_146084.2;XM_011533…	ARIH2	XM_015445872.1	100.0
ARL10_01	ARL10	NM_173664.6;XM_011534530.3;XM_011534531.3;NM_001317948.1;XM_011534529.3	ARL10	XM_005558585.2	95.0
ARL11_01	ARL11	NM_138450.6;XM_005266253.3	ARL11	XM_005585865.2	100.0
ARL13A_01	ARL13A	NM_001162491.2;NR_103708.2;XM_011530950.2;NR_103709.2;XM_011530951.2	ARL13A	XM_015444329.1	100.0
ARL13B_01	ARL13B	NM_144996.4;XM_011512534.2;NR_135621.2;XM_011512535.2;NR_033427.2;NM_001321328.2;XM_006713532.3;NM_001174151.1;NM_182896.3;XM_011512532.2;NM_001174150.2;XM_017005853.1;XM_011512533.2	ARL13B	XM_015446574.1	100.0
ARL14EPL_01	ARL14EPL	XM_017009722.1;NM_001195581.2;NM_001385024.1	ARL14EPL	XM_005557560.2	97.22
ARL14EP_01	ARL14EP	XM_005252792.4;NM_152316.3	EIF2AK2	XM_015433781.1	93.88
ARL14_01	ARL14	NM_025047.3	ARL14	XM_005546259.2	100.0
ARL15_01	ARL15	XM_011543499.2;XM_011543498.2;XM_011543500.2;XM_017009598.1;NM_019087.3	ARL15	XM_015451508.1	100.0
ARL16_01	ARL16	NR_138058.1;NM_001040025.3;NR_138059.1;NM_001329609.1;NM_001329608.1;NR_138060.1	ARL16	XM_005585250.2	94.0032
ARL17B_01	ARL17B	XM_011546390.3;NM_001363805.1;XR_934479.2;NM_001039083.5;NM_001352769.1;NM_001330244.1;XM_011546367.3;XM_017024729.2;XR_001756212.2;XM_011546379.2;NM_016632.2;XR_951558.2;XR_001756211.2;XR_001756215.1;XR_001756210.2;XR_001756214.1;NM_001113738.2;XR_951556.2;XR_001756213.2;XR_002958883.1;XR_002958882.1;XR_001756217.1;NM_001288811.1;XR_001756216.2;XR_951557.2;XM_011546376.3;XR_951554.2;XR_001756218…	LOC102127053	XR_001485940.1	96.0
ARL1_01	ARL1	NM_001177.6;NM_001301068.1	ARL1	XM_005572006.2	49.9986
ARL2BP_01	ARL2BP	NM_012106.4	ARL2BP	XM_005592027.2	92.0
ARL2_01	ARL2	NM_001199745.2;NM_001667.4	ARL2	XM_005577343.2	94.44
ARL3_01	ARL3	NM_004311.4;XM_017016260.1	ARL3	XM_005566317.2	93.62
ARL4A_01	ARL4A	NM_001037164.2;NM_001195396.1;NM_212460.3;XM_024446396.1;NM_005738.5	ARL4A	XM_005550094.2	100.0
ARL4C_01	ARL4C	NM_001282431.2;NM_005737.3	PTRH2	XM_005583877.2	45.9984
ARL4D_01	ARL4D	NM_001661.4;XM_011524782.2	ARL4D	XM_005584356.2	100.0
ARL5A_01	ARL5A	NM_012097.4;NM_177985.3;NM_001037174.2	ARL5A	XM_005573184.2	98.0
ARL5B_01	ARL5B	NM_178815.5;XM_005252400.1;XM_005252401.4	ARL5B	XM_005564762.2	98.0
ARL5C_01	ARL5C	NM_001143968.1	SLC6A14	XM_005594425.2	38.0
ARL6IP1_01	ARL6IP1	NM_015161.3;NM_001313858.1	ARL6IP1	XM_015442575.1	97.92
ARL6IP4_01	ARL6IP4	NM_001002252.2;NM_001278380.1;NM_001278378.1;NM_001278379.1;NR_103512.1;NM_018694.3;NM_001002251.2;NM_016638.3	ARL6IP4	XM_015430794.1	97.37
ARL6IP5_01	ARL6IP5	NM_006407.4	ARL6IP5	NM_001285150.1	98.0
ARL6IP6_01	ARL6IP6	NM_152522.7;NR_146425.2;NM_001371972.1;NR_146424.2;NR_146422.2;NR_024526.3;NR_146427.2;NR_146428.2;NR_146430.2;NR_146426.2;NR_146431.2;NR_146423.2;NM_001350068.2;NR_146429.2	ARL6IP6	XM_005573195.2	98.0
ARL6_01	ARL6	NR_136600.2;XR_001740319.2;XR_002959599.1;NR_136601.2;NM_001323514.2;NM_032146.5;NM_001323513.2;XM_017007312.2;XR_001740321.2;XR_924186.3;XM_017007311.2;NM_177976.3;XR_924187.3;XR_924189.3;XR_924188.3;NR_136598.2;NR_136597.2;NR_136595.2;NR_103511.2;NR_136602.2;XR_924184.3;XR_924185.3;NM_001278293.3	ARL6	XM_015445290.1	98.0
ARL8A_01	ARL8A	NM_138795.4;NM_001256129.1	ARL8A	XM_005540422.2	97.14
ARL8B_01	ARL8B	NM_018184.3	ARL8B	XM_005595960.2	96.0
ARL9_01	ARL9	XM_005265720.4;NM_206919.2;NM_001363794.2;XM_006714036.4	ARL9	XM_005555228.2	94.0
ARMC10_01	ARMC10	XM_011516602.2;XM_017012688.2;XM_017012687.1;XM_017012686.2;NM_031905.5;NM_001161010.3;NM_001161011.2;NM_001161013.2;XM_005250628.3;XM_011516601.3;XM_017012685.2;XM_017012684.2;NM_001161009.3;XM_017012689.2;NM_001161012.3	ARMC10	XM_005550398.2	97.37
ARMC12_01	ARMC12	XM_017010435.2;XM_011514381.2;NM_001286574.2;NM_145028.5;NM_001286576.2;XM_011514382.2	ARMC12	XM_005553213.2	97.67
ARMC1_01	ARMC1	NM_018120.6;NM_001286702.1;XM_017013605.2;XM_005251264.2	ARMC1	XM_005563431.2	96.0
ARMC2_01	ARMC2	XM_005267154.4;XM_011536168.3;XM_011536167.1;XR_001743676.1;XM_011536166.1;XM_005267155.2;XM_011536170.2;XR_942601.2;XM_017011351.1;XM_006715573.2;NM_001286609.1;XM_011536176.2;NM_032131.6;XM_011536172.2;XM_024446568.1;XR_942600.1;XM_005267157.3;XM_017011350.1	ARMC2	XM_015448541.1	97.96
ARMC3_01	ARMC3	XM_011519351.2;NM_001282747.1;XM_017015831.2;XM_005252381.2;NM_001282745.2;XM_005252380.3;XM_017015833.2;XM_011519350.3;NM_173081.5;XM_017015832.2;NM_001282746.2	ARMC3	XM_015455646.1	100.0
ARMC5_01	ARMC5	XM_006721091.3;XM_024450449.1;XM_024450448.1;NM_001288767.2;NM_001301820.1;NM_024742.2;NM_001105247.2	ARMC5	XM_005591748.2	100.0
ARMC6_01	ARMC6	XR_001753798.2;XM_017027485.2;XM_005260157.3;NM_001199196.2;XM_017027484.2;NM_033415.4	ARMC6	XM_015440578.1	100.0
ARMC7_01	ARMC7	NM_001304272.2;NM_001304273.2;XR_002958068.1;NM_001304271.2;NM_024585.4	ARMC7	XM_015438831.1	100.0
ARMC8_01	ARMC8	NM_001363942.1;NM_001282342.2;XR_002959506.1;XM_011512632.1;XR_002959505.1;NM_001267041.2;NM_015396.6;NM_014154.4;XM_017006095.2;XM_006713565.2;XM_006713566.4;XM_017006097.1;XM_017006099.1;XM_017006098.2;XM_024453442.1;XR_001740087.2;XR_001740086.1;NM_001267042.3;XM_024453441.1;NM_213654.3;NM_001363941.2;XM_017006100.2	ARMC8	XM_015444647.1	100.0
ARMC9_01	ARMC9	NM_001352758.2;XM_011511906.1;XM_011511907.1;NM_001352756.2;XM_011511908.2;NM_025139.6;XM_017005022.1;XM_011511915.2;XM_011511914.2;XM_017005025.1;XM_017005024.1;NR_148040.2;XM_011511913.2;XM_011511916.2;NM_001291656.2;XM_011511912.1;NM_001352754.2;XM_011511909.2;XM_011511910.1;NM_001271466.4;NM_001352755.2;XR_923031.1;NM_001352757.2;XM_017005021.1;NM_001352759.2;XM_011511905.1	ARMC9	XR_001484141.1	98.0
ARMCX1_01	ARMCX1	NM_016608.2	ARMCX1	XM_015443752.1	96.0
ARMCX2_01	ARMCX2	XM_017029989.1;XM_011531071.1;XM_017029987.2;XM_011531072.1;XM_005278115.1;NM_014782.7;XM_005278111.1;XM_017029995.1;XM_017029994.1;XM_005278113.1;XM_005278109.1;XM_005278110.1;NM_177949.4;XM_017029993.1;XM_017029992.1;NM_001282231.2;XM_017029991.1;XM_024452484.1;XM_017029990.1;XM_005278116.1;XM_005278117.1;XM_017029997.1;XM_024452483.1;XM_017029996.1;XM_017029988.2;XM_005278114.1	ARMCX2	XM_015444308.1	100.0
ARMCX3_01	ARMCX3	XM_005262141.3;NM_177948.2;NM_016607.3;NM_177947.3	ARMCX3	XM_005594158.2	97.67
ARMCX4_01	ARMCX4	NR_045861.2;NR_045864.2;NR_045863.2;NR_028407.3;NR_045862.2	ARMCX4	XM_015443895.1	97.14
ARMCX5_01	ARMCX5	NM_001168479.2;NM_001168478.2;NM_001168482.2;NM_022838.4;NM_001168480.2;NM_001168485.2	ARMCX5	XM_005594205.1	98.0
ARMCX6_01	ARMCX6	NR_033669.2;XM_011530976.2;NM_019007.4;NM_001184768.1;NR_033670.2;NM_001009584.1	LOC102132402	XM_005595083.2	98.0
ARMH1_01	ARMH1	XR_001737146.1;XR_001737147.1;XM_011541341.1;XM_011541340.1;XM_017001144.1;XM_017001145.1;XM_006710603.2;XR_001737140.1;XR_001737141.1;NM_001145636.2;XM_006710604.2;XR_001737142.1;XR_001737143.1;XM_011541343.1;XM_017001142.1;XM_017001143.1;XR_001737144.1;XM_011541349.2;XM_017001140.1;XR_001737139.1;XM_011541345.1;XM_017001146.2;XM_017001147.1	C1H1orf228	XR_273858.2	95.12
ARMH2_01	ARMH2	NM_001282492.2	ARMH2	NM_001285022.1	100.0
ARMH3_01	ARMH3	XR_001747200.1;XM_011540157.2;XM_011540152.2;XR_001747201.1;XM_011540156.2;XR_001747199.1;XM_011540151.3;NM_024541.3;XM_017016635.1;XR_001747202.1;XM_006717969.1;XM_011540154.2;XM_017016636.2;XM_011540153.2	C9H10orf76	XR_280825.2	98.0
ARMH4_01	ARMH4	XR_943395.2;NM_001320173.2;XM_017021030.2;NM_001001872.4;XM_017021029.1;XR_943398.3;XR_943399.3;XM_011536471.3	C7H14orf37	XM_015453829.1	96.0
ARMS2_01	ARMS2	NM_001099667.3	MAGEL2	XM_005558932.2	55.998
ARMT1_01	ARMT1	NM_024573.3;NM_001286562.1	ARMT1	XM_005552149.2	98.0
ARNT2_01	ARNT2	NM_014862.4	ARNT2	XM_005560256.2	90.0032
ARNTL2_01	ARNTL2	XM_017019667.1;XM_006719114.3;XM_017019666.1;XM_024449072.1;NM_001248005.2;XM_017019668.1;XM_017019669.1;NM_020183.5;NM_001248004.2;XM_011520768.2;XM_006719112.3;NM_001248003.2;XM_011520766.2;XM_011520771.2;XM_024449071.1;NM_001248002.2;XM_011520770.2;XM_011520769.2	ARNTL2	XM_015430552.1	94.0
ARNTL_01	ARNTL	NM_001030273.2;XM_017017744.1;NM_001030272.2;NM_001351809.1;XM_011520107.3;XM_017017741.1;XM_024448522.1;NR_147785.1;NM_001351805.1;NM_001351814.1;NM_001297722.1;NR_147787.1;XM_017017748.1;NM_001351824.1;NR_147786.1;NM_001351804.1;XM_006718234.1;NM_001351813.1;NM_001351812.1;NM_001297724.1;NR_147788.1;NM_001351806.1;XM_011520109.1;NM_001351811.1;NM_001351810.1;XM_011520111.1;XR_001747876.2;NM_001…	ARNTL	XM_015435070.1	100.0
ARNT_01	ARNT	XM_017001292.1;XM_017001293.1;XM_011509543.3;XM_017001290.2;XM_017001291.1;XM_017001294.1;XM_017001295.1;XM_017001296.1;XM_017001289.1;XM_005245153.1;XM_017001288.2;NM_001668.4;XM_005245151.2;NM_001197325.2;NM_001350226.2;NM_001350225.2;NM_001286036.2;NM_001350224.2;XM_011509547.2;NM_001286035.2;XM_011509546.2;XM_005245157.1;XM_011509545.3;NM_178427.3	ARNT	XM_005541967.2	100.0
ARPC1A_01	ARPC1A	NM_001190996.1;NM_006409.4	ARPC1A	NM_001283502.1	96.0
ARPC1B_01	ARPC1B	XM_024446629.1;XM_006715826.2;XM_006715825.2;NM_005720.4;XM_024446628.1	ARPC1B	XM_005549130.2	100.0
ARPC2_01	ARPC2	XM_017003113.1;XM_024452509.1;XM_017003115.2;NM_005731.3;XM_017003114.1;NM_152862.3	ARPC2	XM_005574250.1	100.0
ARPC3_01	ARPC3	NM_001278556.2;NM_001287222.1	LOC102123836	XR_001485530.1	100.0
ARPC4_01	ARPC4	NM_001024959.2;NM_001024960.2;NM_001198780.2;NM_005718.4	ARPC4	XM_005547742.2	100.0
ARPC5L_01	ARPC5L	NM_030978.3;XR_001746387.1;XM_011519067.1	ARPC5L	XM_005580791.2	97.62
ARPC5_01	ARPC5	NM_005717.4;NM_001270439.2	ARPC5	NM_001283617.1	100.0
ARPIN_01	ARPIN	NM_001282380.1;NM_182616.4	LOC102116685	XR_273413.2	74.2857142857
ARPP19_01	ARPP19	NM_001330309.1;NM_001306195.1;NM_001306191.1;XM_017021870.2;NM_001306196.2;NM_006628.6	ARPP19	XM_015452434.1	78.0
ARPP21_01	ARPP21	XM_024453324.1;XM_017005596.2;XM_017005599.2;NM_001385592.1;XM_024453322.1;NM_001385555.1;XM_024453320.1;NM_001385585.1;XM_017005590.2;NM_001385587.1;NM_016300.4;NM_001385491.1;XM_006712944.3;XM_017005587.2;NM_001385484.1;NM_001385497.1;XM_017005585.2;XM_011533303.3;XM_017005592.2;NM_001385495.1;XM_011533300.3;XM_017005583.2;XM_005264811.3;XM_017005594.1;NR_169632.1;NM_001385594.1;NM_001267616.2;…	ARPP21	XR_274215.2	97.96
ARR3_01	ARR3	NM_004312.3;XM_017029518.1	PDZD11	XR_001487900.1	96.0
ARRB1_01	ARRB1	XM_017017751.1;XM_017017754.2;NM_004041.5;XM_017017752.2;XM_011545034.2;XM_017017753.1;NM_020251.4;XM_011545035.2;XM_017017750.1	ARRB1	XM_015435340.1	100.0
ARRB2_01	ARRB2	NM_001257330.2;XM_024450753.1;NM_001257328.2;XR_002958007.1;XM_024450752.1;NR_047516.2;NM_001257329.2;NM_001330064.2;XR_002958006.1;XM_024450751.1;NM_004313.4;XM_017024645.1;NM_001257331.2;NM_199004.2;XM_011523858.2	ARRB2	XM_015437485.1	98.0
ARRDC1_01	ARRDC1	XM_006717321.4;XM_006717322.4;XM_024447714.1;NM_152285.4;XM_017015288.2;NM_001317968.1;XM_024447713.1;XM_006717320.4;XM_005266119.1	ARRDC1	XM_015444764.1	88.57
ARRDC2_01	ARRDC2	NM_001025604.3;NM_001286826.2;NM_015683.2	ARRDC2	XM_005588412.2	80.1202173913
ARRDC3_01	ARRDC3	NR_138071.2;NM_020801.4;XR_002956165.1;NM_001329670.2;NM_001329671.2;NR_138072.2;NM_001329672.2	ARRDC3	XR_001491510.1	98.0
ARRDC4_01	ARRDC4	NM_183376.3	ARRDC4	XM_005560574.2	91.1122222222
ARRDC5_01	ARRDC5	XM_017027144.1;NM_001080523.3;XM_017027145.1;XM_005259616.2;XM_024451651.1;NM_001367189.2;XM_011528181.2	NF1	XM_005583363.2	59.9994
ARSA_01	ARSA	XM_024452241.1;NM_001085426.3;NM_001085427.3;NM_001362782.2;XM_011530691.3;NM_000487.6;XM_017028800.1;NM_001085425.3;NM_001085428.3	ARSA	XM_005566857.2	98.0
ARSB_01	ARSB	XM_011543390.1;XM_011543391.3;XM_011543392.3;XR_001742066.2;NM_198709.3;XM_011543393.2;XR_001742065.2;XM_017009471.2;NM_000046.5	ARSB	XM_005557234.2	98.0
ARSD_01	ARSD	NM_009589.4;NM_001669.4;XM_005274514.2;XM_005274515.2	ARSD	XR_001487720.1	91.43
ARSF_01	ARSF	XM_011545523.1;XM_011545522.1;NM_004042.4;NM_001201538.1;NM_001201539.2;XM_017029527.1;XM_017029528.1	ARSF	XM_015443598.1	94.0016
ARSG_01	ARSG	NM_014960.5;XM_011524536.2;NM_001352904.1;NM_001352906.1;NM_001352900.2;NM_001352905.2;XM_017024368.1;NM_001352901.2;NM_001352899.1;XM_024450658.1;XM_017024360.2;NM_001267727.2;NM_001352909.2;NM_001352902.2;NM_001352907.2;NM_001352903.2;XM_017024365.1;NM_001352910.2;XM_011524537.1	ARSG	XR_001486130.1	95.12
ARSH_01	ARSH	NM_001011719.2	ARSH	XM_015443595.1	98.0
ARSI_01	ARSI	NM_001012301.4	ARSI	XM_005558251.2	96.0
ARSJ_01	ARSJ	XM_017008598.2;XM_024454216.1;NM_024590.4;XM_017008599.2;XM_017008592.2;XM_017008597.2;XM_011532239.2;XM_017008593.2;NM_001354210.2;XM_024454214.1;XM_017008594.2;NM_001354211.2;XM_024454215.1;XM_017008595.2;XM_011532238.3;XM_017008600.1	ARSJ	XM_005555757.2	91.9968
ARSK_01	ARSK	NM_198150.3;XM_005271904.4	ARSK	XM_005557401.2	92.0
ARSL_01	ARSL	NM_001282628.1;NM_001282631.2;NM_000047.3;XM_005274521.4;XM_005274519.4;NM_001369080.1;XM_017029526.1;XM_011545521.1;NM_001369079.1	ARSE	XM_015443296.1	94.29
ART1_01	ART1	NM_004314.3;XM_011520114.3;XM_017017763.2	ART1	XM_015435399.1	94.44
ART3_01	ART3	XM_024454062.1;NM_001377173.1;XM_024454054.1;XM_024454058.1;XM_024454059.1;XM_017008208.2;XM_017008210.2;NM_001377181.1;NM_001377180.1;NM_001377178.1;NM_001377179.1;NM_001377174.1;XM_017008206.2;NM_001377175.1;XR_002959732.1;NM_001377183.1;XR_002959733.1;NM_001377182.1;NM_001377176.1;NM_001130016.3;NM_001130017.3;NM_001377185.1;NM_001179.6;NM_001377184.1;XM_024454061.1;XM_024454063.1;NM_001377177…	ART3	XM_015450084.1	98.0
ART4_01	ART4	NM_021071.4;NM_001354646.2	ART4	XM_005570219.2	89.58
ART5_01	ART5	XM_005252779.3;XM_006718136.4;NM_053017.5;XM_011519879.3;NM_001079536.1;NM_001297668.2	ART5	XM_015435415.1	95.0
ARTN_01	ARTN	NM_057091.3;NM_057090.2;NM_001136215.2	ARTN	XM_015437122.1	91.43
ARV1_01	ARV1	NM_022786.3;NR_144538.2;XM_024449202.1;XR_002957381.1;NM_001346992.2	ARV1	XM_005539791.2	100.0
ARVCF_01	ARVCF	XM_011530179.3;XM_011530182.3;XR_937864.1;XM_005261243.4;XM_006724247.4;XM_006724246.4;XM_005261242.3;NM_001670.3;XM_011530180.1;XM_006724243.3;XM_005261244.4;XM_024452249.1;XR_937863.2;XM_006724250.3;XM_006724249.3;XM_006724248.4;XM_006724245.3;XM_011530181.1;XM_011530183.3	ARVCF	XM_015457421.1	100.0
ARX_01	ARX	NM_139058.3	ARX	XM_015443299.1	100.0
AR_01	AR	NM_001011645.3;NM_001348061.1;NM_000044.6;NM_001348063.1;NM_001348064.1	AR	XM_005593810.2	97.14
AS3MT_01	AS3MT	NM_020682.4;NR_037644.1	AS3MT	XR_001493588.1	100.0
ASAH1_01	ASAH1	NM_001127505.3;NM_001363743.2;NM_004315.6;NM_177924.5;XM_005273504.3	ASAH1	NM_001285344.1	98.0
ASAH2B_01	ASAH2B	NM_001321957.2;NM_001079516.4;NM_001321959.2;NM_001321960.2;NM_001321958.2;NM_019893.4;XM_011539972.3;XM_017016436.1;NR_135904.2;XR_002956990.1;NM_001143974.3;XM_017016435.1;XM_011539971.2	ASAH2	XM_015456357.1	96.0
ASAP1_01	ASAP1	NM_001247996.1;NM_001362925.2;NM_018482.4;XM_011517052.2;XM_011517053.1;XM_006716564.1;XM_017013467.2;XM_006716563.3;NM_001362926.2;NM_001362924.1;XM_006716565.3;XM_017013468.1	ASAP1	XM_015455189.1	98.0
ASAP2_01	ASAP2	XM_011510405.3;NM_001135191.1;XM_011510406.2;XM_011510407.2;XM_006711901.3;XM_006711898.1;XM_011510403.3;NM_003887.3;XM_011510408.3;XM_011510409.1;XM_011510404.2;XM_006711902.1	ASAP2	XM_005576600.1	97.83
ASAP3_01	ASAP3	XM_017001688.2;NM_001143778.2;XM_017001687.1;XM_017001686.2;NM_017707.4;XM_011541755.2;XM_017001685.2;XM_017001689.1	ASAP3	XM_005544471.1	94.0
ASB10_01	ASB10	NM_001142460.1;NM_001142459.2;NM_080871.4	ASB10	XM_005551201.2	100.0
ASB11_01	ASB11	NM_080873.3;NM_001012428.2;NM_001201583.2	ASB11	XM_015443677.1	100.0
ASB12_01	ASB12	NM_130388.4	ASB12	XM_005593774.2	96.0
ASB13_01	ASB13	NR_024581.2;NR_037164.2;NM_024701.4	DDX10	XM_015435679.1	42.0
ASB14_01	ASB14	NM_001142733.3;XM_017005736.2;XM_024453355.1;XM_017005737.2;NM_130387.5	ASB14	XM_015446098.1	100.0
ASB15_01	ASB15	XM_024446667.1;XM_011515818.2;XM_011515819.2;XM_005250146.4;XM_011515820.2;XM_017011757.1;XM_011515821.2;XM_017011758.1;XM_011515816.2;XM_017011756.2;NM_001290258.2;NM_080928.4;XM_011515817.2	ASB15	XM_015447988.1	94.0016
ASB16_01	ASB16	NM_080863.5	PTRH1	XM_005582161.2	48.7179487179
ASB17_01	ASB17	NM_080868.3;XM_006710345.3;XM_006710346.3;NR_026546.3	ASB17	XM_005542988.1	96.0
ASB18_01	ASB18	NM_212556.3	ASB18	XM_005574714.2	98.0
ASB1_01	ASB1	NM_001040445.3;NM_001330196.2	ASB1	XM_015433052.1	98.0
ASB2_01	ASB2	NM_016150.5;XM_011536834.3;NM_001202429.2;XM_017021369.2;XM_011536835.3;XM_005267758.3	ASB2	XM_015454164.1	100.0
ASB3_01	ASB3	NM_016115.5;NM_001201965.2;NM_145863.3	ASB3	XM_005575892.2	86.4878378378
ASB4_01	ASB4	NM_145872.2;XM_017012303.1;NM_016116.3	ASB4	XM_005550171.2	96.0
ASB5_01	ASB5	XM_011531616.2;XM_011531617.3;NM_080874.4;XM_005262759.1	ASB5	XM_015451054.1	97.62
ASB6_01	ASB6	NM_017873.4;NM_177999.3;NM_001202403.1	ASB6	XM_005580654.2	100.0
ASB7_01	ASB7	NM_024708.3;NM_198243.3	ASB7	XM_005560609.2	100.0
ASB8_01	ASB8	NM_001319299.2;NM_001319301.2;NM_001319298.2;NM_001319296.2;NM_024095.5;NM_001319300.2;NM_001319297.2	ASB8	XM_015430853.1	98.0
ASB9_01	ASB9	NM_001168531.1;XM_017029283.1;NM_001031739.3;XM_024452341.1;XM_017029286.2;NM_024087.3;XM_005274446.1;XM_011545458.1;XM_017029285.1;NM_001168530.2;XM_017029284.1;XM_011545460.1	ASB9	XM_015443674.1	100.0
ASCC1_01	ASCC1	NM_001369100.1;NM_001369101.1;NM_001369089.1;NM_001369087.1;NM_001369088.1;NM_001369086.1;NR_045564.1;NM_001198799.3;NM_001369085.1;NM_001369092.1;NM_001369093.1;NM_001369108.1;NM_001369106.1;NM_001198800.3;NM_001198798.2;NM_001369107.1;NM_001369098.1;NM_001369099.1;NM_001369109.1;NM_001369104.1;NM_001369105.1;NM_001369112.1;NM_001369094.1;NM_001369095.1;NM_001369102.1;NM_001369103.1;NM_001369111…	ASCC1	XM_015455887.1	100.0
ASCC2_01	ASCC2	NM_001369932.1;NM_001369937.1;NM_001369936.1;NM_001369942.1;NM_001369931.1;NM_001369943.1;XM_017028998.1;XM_011530451.2;XM_011530443.2;NM_001369950.1;XM_024452290.1;NM_001369934.1;XM_011530450.2;XM_024452291.1;NM_001369940.1;XM_011530453.2;XM_011530452.2;NM_001369939.1;NM_001369938.1;NM_001369923.1;XM_017028996.1;XM_017028992.1;NM_001369920.1;NM_001369921.1;NM_001369924.1;NM_001369941.1;NM_001369…	ASCC2	XM_015457321.1	100.0
ASCC3_01	ASCC3	XM_011535396.3;NM_001284271.1;XM_024446316.1;XM_017010205.2;NM_022091.4;XM_011535395.3;XM_011535394.3;NM_006828.4;XM_017010206.2	ASCC3	XM_015449039.1	100.0
ASCL1_01	ASCL1	NM_004316.4	ASCL1	XM_005572044.2	92.0
ASCL2_01	ASCL2	NM_005170.3	MEMO1	XR_283456.2	39.585
ASCL3_01	ASCL3	NM_020646.2	ASCL3	XM_005578666.2	95.45
ASCL4_01	ASCL4	NM_203436.3	ASCL4	XM_005572134.2	94.0
ASCL5_01	ASCL5	NM_001270601.1	ASCL5	XM_005540372.2	95.0
ASDURF_01	ASDURF	NM_001353494.1;NM_001353497.1;NM_001353493.2;NM_019048.4	ASNSD1	XM_005573705.2	97.14
ASF1A_01	ASF1A	NM_014034.3	ASF1A	XM_005551682.2	100.0
ASF1B_01	ASF1B	NM_018154.3	ASF1B	XM_005588233.2	92.0
ASGR1_01	ASGR1	NM_001197216.2;NM_001671.5;XM_011523861.2	ASGR1	XM_005582699.2	85.0
ASGR2_01	ASGR2	NM_080912.3;XM_006721524.2;NM_001201352.1;XM_024450757.1;XM_011523866.1;XM_005256648.2;XM_011523864.3;XM_024450756.1;NM_080913.3;XM_017024653.2;XM_017024652.2;XM_017024651.1;XM_011523865.2;XM_006721526.2;XM_011523862.3;XM_011523863.3;XM_024450755.1;NM_001181.4;NM_080914.2	LOC102117865	XM_005595728.2	98.0
ASH1L_01	ASH1L	XM_017001786.2;XM_006711452.4;XM_017001787.2;XM_017001784.1;XM_017001785.1;NM_018489.3;XM_006711450.3;XM_011509770.3;XM_006711451.3;XM_005245337.5;XM_011509769.3;NM_001366177.2	ASH1L	XM_015456006.1	96.0
ASH2L_01	ASH2L	NM_004674.5;XM_005273682.1;XM_006716413.3;XM_006716412.1;NM_001261832.1;NM_001105214.2;NM_001282272.1;XM_005273683.1	ASH2L	XM_005563073.2	100.0
ASIC1_01	ASIC1	XM_011538352.1;NM_001095.4;NM_001256830.1;XM_011538350.1;NR_046389.2;XM_011538351.2;NM_020039.4	ASIC1	XM_015430901.1	96.0008
ASIC2_01	ASIC2	NM_001094.4;NM_183377.2	ASIC2	XM_005583418.2	86.6688888889
ASIC3_01	ASIC3	NR_046401.1;NM_020321.3;NM_020322.3	LOC102144847	XM_005544596.2	62.7920930233
ASIC4_01	ASIC4	NM_018674.6;NM_182847.3	ASIC4	XM_015432866.1	100.0
ASIC5_01	ASIC5	NM_017419.3;XM_017008291.1	ASIC5	XM_015450618.1	98.0
ASIP_01	ASIP	NM_001672.3;XM_011528820.2;NM_001385218.1;XM_011528821.1;XM_005260412.3	ASIP	XM_015457951.1	96.0008
ASL_01	ASL	NM_000048.4;NM_001024946.2;NM_001024943.2;NM_001024944.2	ASL	XM_015447242.1	100.0
ASMTL_01	ASMTL	XM_017030084.2;NM_004192.4;XM_005274434.3;XM_005274783.3;XM_017029919.2;XM_011546185.2;XM_011545638.2;NM_001173473.1;NM_001173474.2	LOC102146927	XR_287728.2	82.22
ASMT_01	ASMT	NM_001171038.2;NM_001171039.1;NM_004043.2	LOC102123281	XM_005595846.1	77.7746666667
ASNSD1_01	ASNSD1	NM_019048.4;NM_001353497.1	ASNSD1	XM_005573705.2	100.0
ASNS_01	ASNS	NM_001178075.2;NM_133436.3;NM_001673.5;NM_183356.3;NM_001178076.2;NM_001178077.1;NM_001352496.2;NR_147989.1	ASNS	XM_015447714.1	98.0
ASPA_01	ASPA	XR_934026.2;NM_001128085.1;XM_017024661.1;NM_000049.4;XM_024450764.1	ASPA	XM_015437382.1	100.0
ASPDH_01	ASPDH	NM_001024656.3;XM_024451585.1;NM_001114598.2	ASPDH	XM_005590017.2	92.1052631579
ASPG_01	ASPG	XM_017021269.1;XM_017021274.1;XM_017021268.1;XM_017021270.1;XR_001750304.1;XM_017021266.1;XM_017021267.1;XM_017021275.1;NM_001080464.3;XM_017021272.1;XM_017021273.1;XM_017021276.1;XM_017021271.1;XM_005267590.4;XM_017021265.1	ASPG	XM_005562335.2	97.3
ASPHD1_01	ASPHD1	XM_024450222.1;XM_017023107.1;XM_024450223.1;NM_181718.4	ASPHD1	XM_005591591.2	97.1428571429
ASPHD2_01	ASPHD2	NM_020437.5	ASPHD2	XM_005567733.2	96.0
ASPH_01	ASPH	XM_017013419.1;NM_032467.4;NM_001164754.1;NM_001164755.2;XM_005251244.1;XM_024447155.1;XM_017013447.1;XM_017013424.2;XM_017013446.1;XM_017013444.1;NM_032466.4;XM_017013445.1;XM_017013440.1;XM_024447159.1;XM_005251236.2;NM_004318.4;XM_005251235.2;NM_032468.5;XM_017013429.2;NM_001164752.2;XM_017013427.1;XM_005251242.3;NM_001164753.2;XM_005251240.1;XM_017013426.1;XM_017013420.1;NM_001164750.2;XM_005…	ASPH	XM_015454894.1	94.0
ASPM_01	ASPM	NM_001206846.1;NM_018136.5	ASPM	XM_005540313.2	98.0
ASPN_01	ASPN	NM_017680.5;NM_001193335.2	ASPN	NM_001284668.1	94.0
ASPRV1_01	ASPRV1	NM_152792.2	ASPRV1	XM_005575666.2	97.5
ASPSCR1_01	ASPSCR1	NM_001251888.2;XM_017025038.2;XR_001752618.2;XM_017025036.2;XM_011523602.3;XM_017025039.2;XM_017025037.2;XM_017025042.1;XM_017025044.1;NM_024083.4;NM_001330528.2;XM_011523601.3;NR_045351.2;XM_017025041.2;XM_017025040.2;XM_024450926.1	ASPSCR1	XM_015437964.1	92.31
ASRGL1_01	ASRGL1	XM_011545265.3;XM_005274305.4;XR_002957198.1;XR_002957199.1;XM_017018354.2;XR_001747982.2;XM_011545266.3;XM_005274306.2;NM_001083926.2;NM_025080.4	ASRGL1	XM_015434101.1	100.0
ASS1_01	ASS1	NM_000050.4;XM_017014729.1;XM_005272200.3;XM_011518705.2;NM_054012.4	LOC102123266	XR_001487992.1	100.0
ASTE1_01	ASTE1	XM_017006268.2;XM_017006269.2;XM_017006266.2;NM_014065.4;NM_001288950.1;XM_017006267.2;NR_110229.1;XM_024453486.1	ASTE1	XM_015445079.1	100.0
ASTL_01	ASTL	XM_011511207.2;XM_011511205.2;XM_011511208.2;XM_011511206.2;NM_001002036.3	ASTL	XM_015444692.1	98.0
ASTN1_01	ASTN1	NM_001286164.1;NM_207108.2;XR_001737194.1;XR_921796.3;XM_017001341.2;NM_004319.3;NM_001364856.1;XR_001737193.2	ASTN1	XM_015446033.1	100.0
ASTN2_01	ASTN2	NM_198186.3;NM_014010.5;NM_001365069.1;NM_198188.2;NM_001365068.1;NM_198187.3;NM_001184734.1;NM_001184735.1	ASTN2	XM_015436669.1	98.0
ASXL1_01	ASXL1	XM_006723727.3;XM_017027706.1;XM_011528648.3;XM_006723728.3;XM_006723733.1;XM_017027704.1;NM_001363734.1;XM_017027705.1;NM_015338.6;XM_011528652.2;XM_006723730.4	ASXL1	XM_015457905.1	100.0
ASXL2_01	ASXL2	NM_001369346.1;NM_018263.6;NM_001369347.1	ASXL2	XM_015433923.1	91.3002173913
ASXL3_01	ASXL3	XM_017026014.2;XM_011526206.2;XM_005258356.1;XM_024451269.1;XM_011526209.1;XM_011526205.2;XM_017026013.1;NM_030632.3;XM_011526212.1;XM_017026012.1;XM_011526213.2	ASXL3	XM_015440056.1	100.0
ASZ1_01	ASZ1	NM_001301821.2;NM_130768.3;NM_001301822.2	ASZ1	XM_005550597.1	98.0
ATAD1_01	ATAD1	XM_017016849.1;XM_017016847.2;XM_017016848.1;XM_017016850.2;NM_001321968.1;XM_017016851.2;NM_001321969.1;NR_135914.1;NM_001321967.1;XM_005270252.5;XM_011540302.1;NM_032810.3;XM_024448242.1;XM_011540303.3;XR_001747245.2	ATAD1	XM_015456363.1	96.0
ATAD2B_01	ATAD2B	XM_011532924.3;XM_005264372.4;NM_001242338.3;XM_011532920.3;NM_001354107.2;XM_006712031.4;XR_001738783.2;NM_017552.4;XM_006712030.4;XR_001738780.2;XM_011532919.3;XR_001738781.2;XR_001738782.2;XR_001738784.2;XM_011532918.3;NR_125717.2;XM_017004375.2;XM_011532925.3	ATAD2B	XR_283504.2	100.0
ATAD2_01	ATAD2	XM_011516996.3;XM_011516994.3;NM_014109.4;XM_011516995.3;XR_928326.3	ATAD2	XM_015455157.1	98.0
ATAD3A_01	ATAD3A	XM_011542244.1;NM_001170535.3;XR_002957738.1;XM_024448098.1;XR_001737468.1;XR_001737470.1;XM_005244806.3;XR_946776.2;NM_018188.5;XR_001737469.1;NM_031921.6;NM_001170536.2;XR_001737282.1;XR_241045.2;NM_001317238.2;XR_002956997.1;XM_011542241.3	ATAD3A	XM_015443962.1	94.0032
ATAD3C_01	ATAD3C	NM_001039211.3	LOC102146213	XR_273196.2	62.8571428571
ATAD5_01	ATAD5	XM_011525269.3;XM_011525274.3;XM_011525270.3;XR_934553.3;XR_001752632.2;NM_024857.5;XM_011525273.3;XR_001752631.2	ATAD5	XM_015437995.1	91.67
ATAT1_01	ATAT1	NM_001190724.3;NM_001031722.4;NM_024909.4;NR_033823.3;NM_001318762.2;NM_001254952.3;NM_001318763.2	ATAT1	XM_015449682.1	100.0
ATCAY_01	ATCAY	NM_033064.5	LOC107127492	XR_001485333.1	40.0008
ATE1_01	ATE1	NM_001001976.2;NM_001288736.1;XM_005269458.3;NM_007041.4;NR_110006.2;XM_017015597.1;XM_017015600.1;NM_001288735.1;XM_017015604.1;NM_001288734.1;XM_017015601.2;XM_017015603.1;XM_017015598.2;XM_005269459.3;XM_017015599.2;XM_017015602.1	ATE1	XM_005566606.2	96.0
ATF1_01	ATF1	XM_017019336.1;XM_011538387.2;XM_017019334.1;XM_017019335.1;XM_011538386.2;NM_005171.5;XM_011538388.2;XM_017019332.1;XM_017019333.1;XM_017019331.1	ATF1	XM_015430921.1	98.0
ATF2_01	ATF2	NR_045772.2;NM_001256093.2;NM_001880.4;NM_001256092.2;NR_045773.2;NR_045770.2;NR_045768.2;NR_045769.2;NM_001256094.1;NM_001256091.1;NR_045771.2;NR_045774.2;NM_001256090.2	LOC102129658	XR_001493283.1	52.6336842105
ATF3_01	ATF3	NM_001040619.3;NM_001674.4;NM_001206484.3;NM_001030287.3;NM_001206488.3;XM_005273146.1;XR_001737203.1;XM_011509579.1;NM_001206486.2	ATF3	XM_005540784.2	97.14
ATF4_01	ATF4	XM_017028807.2;NM_001675.4;NM_182810.2	ATF4	XM_005567221.2	96.0
ATF5_01	ATF5	NM_001290746.1;NM_012068.5;NM_001193646.1;XM_011526629.3	ATF5	XM_005589978.2	95.2380952381
ATF6B_01	ATF6B	NM_004381.5;NM_001136153.2	ATF6B	XM_005553430.2	98.0
ATF6_01	ATF6	XM_011509308.1;XM_011509310.2;NM_007348.4;XM_006711224.1;XM_011509309.1	ATF6	XM_015454448.1	100.0
ATF7IP2_01	ATF7IP2	NR_045815.3;XM_017023711.1;NM_001352120.2;NM_024997.5;XR_001751991.1;XR_001751990.1;XM_017023705.2;XM_011522666.2;NM_001256160.3;XM_017023708.1;NR_147927.2;XM_017023709.1;XM_006720953.3;XM_017023706.2;XR_001751992.2;XM_017023710.1;NR_045816.3	ATF7IP2	XM_005591235.2	96.0
ATF7IP_01	ATF7IP	XM_011520755.2;XM_005253424.4;XR_001748806.2;XM_011520754.3;NM_018179.4;XR_001748809.2;XM_017019639.1;XM_006719109.3;XM_006719108.3;XM_017019638.1;XR_001748808.2;XM_011520756.3;NM_001286515.2;NM_181352.2;XR_001748807.2;NM_001286514.2	ATF7IP	XM_015430413.1	98.0
ATF7_01	ATF7	NM_001366555.2;NM_001366562.1;NM_001206683.1;NM_001206682.1;NM_001366558.2;NR_159377.1;NM_001366556.2;NM_006856.3;NM_001366560.1;NM_001366559.1;NM_001130060.2;NR_073163.2	LOC107128706	XR_001488287.1	100.0
ATG101_01	ATG101	NM_001098673.2;NM_021934.4;XM_024449120.1	ATG101	XM_015430952.1	100.0
ATG10_01	ATG10	XM_011543661.2;NM_031482.5;XM_017009944.1;XM_005248610.5;XM_005248611.5;NM_001131028.2;XM_011543660.2;XM_005248612.3	ATG10	XM_015451655.1	94.0
ATG12_01	ATG12	NM_004707.4;NR_033363.2;NR_033362.2;NM_001277783.2;NR_073603.2	ATG12	NM_001285312.1	98.0
ATG13_01	ATG13	XM_024448781.1;NM_001346319.1;NM_001346325.1;NM_001142673.2;NM_001346340.1;NM_001346356.1;NM_001346357.1;NM_001346317.1;NR_144422.1;NM_001346318.1;NM_001346326.1;NM_001346323.1;NM_014741.4;NM_001346358.1;NM_001346322.1;NM_001346332.1;NM_001346315.1;XM_006718396.3;NM_001346346.1;NM_001346311.2;NM_001346321.1;NM_001346320.1;NM_001346316.1;NM_001346327.1;NM_001346324.1;NR_144424.1;NM_001346312.1;XM_…	ATG13	XR_001484896.1	100.0
ATG14_01	ATG14	NM_014924.5;XM_011536563.2	ATG14	XM_005561325.2	95.56
ATG16L1_01	ATG16L1	NM_001190267.2;NM_198890.2;XM_005246084.2;NM_001190266.2;XM_005246086.2;XR_001738801.2;NM_030803.7;XM_006712608.3;NM_001363742.2;NM_017974.4;XR_241242.3	ATG16L1	XM_015432976.1	94.0
ATG16L2_01	ATG16L2	XM_005274376.5;XM_006718734.2;XM_011545332.1;NM_033388.2;XM_011545333.1;XR_001748024.2;XM_006718732.2;XM_011545334.1;NM_001318766.2;XR_950094.1	ATG16L2	XM_015435450.1	97.5
ATG2A_01	ATG2A	XM_011544863.2;XM_011544866.2;XR_001747796.2;XM_011544865.2;NM_001367972.1;XM_011544864.2;XR_949847.2;NM_001367971.1;NM_015104.3;XM_011544867.3	ATG2A	XM_015434500.1	100.0
ATG2B_01	ATG2B	NM_018036.7	ATG2B	XR_001492657.1	98.0
ATG3_01	ATG3	NM_001278712.2;XM_011513074.1;NM_022488.5	ATG3	XM_005548161.2	97.73
ATG4A_01	ATG4A	NM_052936.5;XM_011530842.1;NM_001321290.1;NR_135608.1;NM_001321287.1;NM_001321289.1;NM_001321288.1;NM_178270.3;NM_178271.2	ATG4A	XM_015443983.1	100.0
ATG4B_01	ATG4B	XM_005246992.4;XM_005246993.3;XM_017003640.1;XM_005246995.4;NM_178326.3;XM_024452765.1;XM_005246996.2;XM_017003638.1;XM_017003639.2;NM_013325.5;XM_017003637.1	ATG4B	XM_015433118.1	100.0
ATG4C_01	ATG4C	XM_017002600.1;XM_011542313.2;XM_005271288.2;XM_024450414.1;XM_017002601.2;XR_001737492.1;XR_001737493.2;XR_001737494.2;NM_178221.2;NM_032852.4	ATG4C	XM_015434940.1	100.0
ATG4D_01	ATG4D	NM_032885.6;NR_104025.2;XM_006722927.1;NM_001281504.2;NR_104024.2	ATG4D	XM_005587955.2	100.0
ATG5_01	ATG5	NM_004849.4;NR_104403.1;NM_001286106.1;XR_001743757.2;NR_104402.1;NM_001286108.1;NM_001286111.1;NM_001286107.1;XM_024446590.1	ATG5	XM_015449021.1	91.9968
ATG7_01	ATG7	XM_006712932.4;XM_006712933.3;NM_001349232.2;XM_024453314.1;NM_001136031.3;XM_024453315.1;NM_001349233.2;XM_017005547.2;NM_006395.3;XR_001739980.2;XM_011533283.2;XM_024453312.1;XM_017005548.1;XM_024453313.1;XM_017005549.2;XR_940363.2;NM_001349234.2;XM_011533286.2;XM_011533285.3;XM_017005542.1;XM_017005543.1;XM_017005551.1;XM_017005550.1;XM_011533281.2;XM_011533280.2;NM_001349238.2;XM_011533284.2;…	ATG7	XM_015446276.1	100.0
ATG9A_01	ATG9A	NM_024085.5;NM_001077198.3;NR_104255.2	ATG9A	XM_015432839.1	100.0
ATG9B_01	ATG9B	XM_011516066.3;XM_011516065.2;XM_024446719.1;XM_024446722.1;XR_002956421.1;NM_001317056.1;NR_073169.1;XM_024446721.1;XM_024446720.1;NR_133652.1	ATG9B	XM_015448288.1	97.87
ATIC_01	ATIC	NM_004044.7;XM_017004187.2;XM_024452919.1	ATIC	XM_005574204.2	97.96
ATL1_01	ATL1	NM_001127713.1;NM_181598.3;NM_015915.5	ATL1	XM_015453268.1	98.0
ATL2_01	ATL2	NM_001330460.1;NM_001330464.2;NM_022374.5;NM_001308076.1;NM_001330463.2;NM_001330462.1;NM_001135673.4;NM_001330458.1;NM_001330461.2;NM_001330459.1	SIN3A	XM_015453100.1	38.0
ATL3_01	ATL3	NM_015459.5;XM_006718493.1;XM_024448428.1;NM_001290048.2	ATL3	XM_005577514.2	100.0
ATMIN_01	ATMIN	NM_001300728.2;NM_015251.3	ATMIN	XM_015443081.1	83.996
ATM_01	ATM	XM_017017792.2;XR_002957150.1;NM_000051.4;XM_011542843.2;XM_005271562.5;XM_011542842.3;XM_011542840.3;XM_017017790.2;XM_017017791.1;NM_001351835.1;XM_017017789.2;NM_001351834.2;XM_011542844.3;NM_001351836.1;XM_006718843.4	ATM	XM_015435664.1	100.0
ATN1_01	ATN1	NM_001007026.2;NM_001940.4	ATN1	XM_005569989.2	100.0
ATOH1_01	ATOH1	NM_005172.2	ATOH1	XM_005555445.2	98.0
ATOH7_01	ATOH7	NM_145178.4	ATOH7	XM_005565714.2	100.0
ATOH8_01	ATOH8	XR_939731.1;XM_006712122.3;XR_001739003.1;XM_011533139.1;XR_939733.2;XR_939732.1;NM_032827.7	ATOH8	XM_015433466.1	97.78
ATOX1_01	ATOX1	NM_004045.4	ATOX1	XM_005558323.2	96.0
ATP10A_01	ATP10A	XM_017022436.1;XM_005268261.4;NM_024490.3;XM_011521828.2;XM_011521829.2;XR_001751368.1;XR_001751367.1;XR_001751366.1;XM_011521826.2;XM_017022437.1	ATP10A	XM_015452541.1	91.67
ATP10B_01	ATP10B	NM_001366654.2;XM_011534472.2;NM_025153.3;NM_001366657.1;NM_001366653.2;NM_001366656.2;NM_001366652.1;XM_011534468.2;XM_011534469.1;XM_017009252.1;XM_017009253.1;NM_001366658.2;NM_001366655.1	ATP10B	XM_015452226.1	94.0
ATP10D_01	ATP10D	XR_925154.2;XM_011513722.2;NM_020453.4;XM_017008472.1;XM_005248119.4;XR_001741295.1;XM_005248120.4	ATP10D	XM_015450331.1	100.0
ATP11A_01	ATP11A	NM_032189.3;XM_017020492.1;XM_005268299.4;XM_005268306.4;XM_005268303.4;XM_017020491.1;XM_005268300.4;NM_015205.2;XM_011537480.2;XM_017020490.1;XM_005268305.4;XM_005268301.4	ATP11A	XM_015439546.1	100.0
ATP11B_01	ATP11B	XM_011512593.2;XM_011512597.2;NM_014616.3;XM_017006008.1;XM_017006009.1;XM_005247241.2;XM_011512594.2;XR_001740067.1;XR_001740066.1;XR_001740068.1;XM_005247243.2	ATP11B	XM_015445444.1	98.0
ATP11C_01	ATP11C	NM_001010986.3;XM_017029441.1;XM_017029446.2;XM_017029445.2;XM_017029440.2;XM_017029449.1;NM_001353812.2;XM_017029448.1;XR_001755685.1;XR_001755684.2;NM_173694.5;XM_017029439.2;XM_017029443.2;XM_017029442.1;XR_002958774.1;NM_001353811.2;XR_001755683.2;NM_001353810.2	ATP11C	XM_015443943.1	96.0
ATP12A_01	ATP12A	NM_001676.7;NM_001185085.1	ATP12A	XM_005585491.2	96.0
ATP13A1_01	ATP13A1	NM_020410.3	ATP13A1	XM_005588561.2	100.0
ATP13A2_01	ATP13A2	XM_017000849.1;XM_005245812.1;NM_022089.4;XM_006710512.1;XM_017000850.1;XM_017000846.1;XM_011541129.1;XM_017000847.1;XM_005245815.1;XM_011541128.1;XM_005245811.1;XM_006710513.1;XM_005245810.1;XM_017000844.1;NM_001141973.3;XM_017000845.1;XM_017000848.1;NM_001141974.3	ATP13A2	XM_015442031.1	95.5555555556
ATP13A3_01	ATP13A3	NM_024524.3;XM_005269357.3;XM_011513123.2;NM_001367549.1;NR_164667.1;NR_164666.1;XM_011513124.3;NM_001374836.1;XM_011513121.1	ATP13A3	XR_001488384.1	98.0
ATP13A4_01	ATP13A4	XR_001740324.2;XR_924191.3;NM_032279.4;XM_017007318.1;XR_001740325.1	ATP13A4	XM_015444919.1	92.0
ATP13A5_01	ATP13A5	XM_017006304.1;NM_198505.4;XM_011512770.2;XM_017006305.1	ATP13A5	XM_005545383.2	95.65
ATP1A1_01	ATP1A1	XM_017001360.1;NM_001160234.1;NM_000701.8;XM_017001361.1;NM_001160233.1;XR_002956654.1	ATP1A1	XM_005542209.1	100.0
ATP1A2_01	ATP1A2	NM_000702.4	ATP1A2	XM_005541270.1	94.0
ATP1A3_01	ATP1A3	NM_152296.5;NM_001256213.1;NM_001256214.2	ATP1A3	XM_015442063.1	94.59
ATP1A4_01	ATP1A4	NM_144699.4;XM_011509582.1;NM_001001734.1	ATP1A4	XM_015454880.1	96.0
ATP1B1_01	ATP1B1	NM_001677.4	ATP1B1	NM_001285314.1	98.0
ATP1B2_01	ATP1B2	NM_001303263.1;NM_001678.5	ATP1B2	XM_005582785.2	100.0
ATP1B3_01	ATP1B3	NM_001679.4	ATP1B3	XM_015444365.1	96.0
ATP1B4_01	ATP1B4	NM_012069.5;NM_001142447.3;XM_017029381.1	ATP1B4	XM_005594484.2	100.0
ATP23_01	ATP23	NM_001320410.2;XM_011538976.2;NM_001320409.2;NM_033276.4;XM_017020206.1;NM_001320408.2	XRCC6BP1	XM_005571402.1	100.0
ATP2A1_01	ATP2A1	NM_173201.4;NM_004320.6;NM_001286075.1	ATP2A1	XM_015442502.1	100.0
ATP2A2_01	ATP2A2	XM_005253888.3;XR_002957329.1;NM_170665.4;XM_011538402.3;XR_243009.3;NM_001681.4	ATP2A2	XR_282254.2	97.14
ATP2A3_01	ATP2A3	NM_174955.3;XM_017024692.1;XM_011523884.3;NM_174957.3;XM_011523885.1;NM_174953.3;NM_174956.2;XM_011523881.2;XM_011523888.2;XM_011523892.2;XM_011523889.1;XM_011523882.2;NM_005173.4;NM_174958.3;NM_174954.3	ATP2A3	XR_285028.2	100.0
ATP2B1_01	ATP2B1	NM_001366528.1;NM_001366532.1;NM_001366521.1;NM_001366520.1;NM_001366525.1;XM_024448993.1;NM_001366523.1;NM_001366524.1;NM_001366529.1;NM_001001323.2;NM_001366530.1;NM_001366531.1;NM_001682.3;XM_024448991.1;NM_001366522.1;NM_001366527.1;XR_002957330.1;NM_001366526.1;XM_017019357.2	ATP2B1	XM_015431383.1	100.0
ATP2B2_01	ATP2B2	XM_017006489.2;XM_006713175.4;XM_017006482.2;XM_017006487.1;XM_017006486.2;XM_017006483.2;NM_001353564.1;NM_001330611.3;XM_017006485.2;NM_001683.5;XM_017006484.2;XM_011533752.3;NM_001001331.4;NM_001363862.1;XM_017006481.2;XM_017006488.2;XM_017006492.2;XM_005265179.5	ATP2B2	XM_015446272.1	98.0
ATP2B3_01	ATP2B3	XM_011531177.2;XM_024452386.1;NM_001001344.2;NM_021949.3;XM_005274692.3;XM_005274689.3;XR_001755693.2;XM_011531174.2;XM_005274691.3;XM_017029553.1;XM_005274690.3	ATP2B3	XM_005594904.2	96.0
ATP2B4_01	ATP2B4	NM_001365783.2;NM_001001396.2;NM_001365784.1;NM_001684.5	ATP2B4	XM_015448416.1	94.5924324324
ATP2C1_01	ATP2C1	NM_001378687.1;NM_014382.4;NM_001378514.1;NM_001199179.2;XM_011512686.2;NM_001378513.1;NM_001199181.3;NM_001378512.1;NM_001199180.2;NM_001199182.2;NM_001199184.2;NM_001001486.2;NM_001199185.2;NM_001001485.2;NM_001001487.2;NM_001199183.2;NM_001378511.1	ATP2C1	XM_015445078.1	100.0
ATP2C2_01	ATP2C2	XM_011523486.2;NM_001286527.2;XM_011523487.2;XR_001752045.1;NM_014861.4;NM_001291454.1	ATP2C2	XM_015443129.1	97.67
ATP4A_01	ATP4A	NM_000704.3	LOC102116356	XM_015446647.1	98.0
ATP4B_01	ATP4B	NM_000705.4	ATP4B	XM_005586320.2	97.44
ATP5F1A_01	ATP5F1A	NM_001257335.1;NM_001257334.2;NM_001001937.1;NM_004046.6;NM_001001935.3;XM_017025789.1	ATP5A1	XM_005586803.2	100.0
ATP5F1B_01	ATP5F1B	NM_001686.4	LOC102139602	XR_001489415.1	98.0
ATP5F1C_01	ATP5F1C	NM_001001973.3;XM_017016290.1;NM_001320886.1;NM_005174.3	ATP5C1	XM_015455460.1	96.0
ATP5F1D_01	ATP5F1D	NM_001687.5;NM_001001975.2	ATP5D	XM_005587367.1	95.2380952381
ATP5F1E_01	ATP5F1E	NM_006886.4	ATP5E	XM_005569469.2	100.0
ATP5IF1_01	ATP5IF1	NM_178190.3;NM_016311.5;NM_178191.2	ATPIF1	XM_005544238.2	96.0
ATP5MC1_01	ATP5MC1	NM_005175.3;NM_001002027.2	ATP5G1	XM_005583589.2	91.43
ATP5MC2_01	ATP5MC2	XM_017019460.1;NM_001369754.1;XM_017019461.1;NM_001002031.4;NM_001369757.1;NR_163135.1;NM_001369756.1;NM_001369753.1;NM_001330269.1;NR_163136.1;NM_005176.7;NR_163137.1;NM_001369758.1;NM_001369755.1	ATP5G2	XM_005571039.2	94.0
ATP5MC3_01	ATP5MC3	NM_001002258.5;NM_001190329.2;NM_001689.5	LOC102129485	XR_001492063.1	100.0
ATP5ME_01	ATP5ME	NR_033743.2;NM_007100.4	UGT3A1	XM_005556719.2	45.9984
ATP5MF_01	ATP5MF	NM_001003714.3;NM_001003713.3;NM_001039178.3;NM_004889.5	LOC102115810	XR_001492481.1	100.0
ATP5MGL_01	ATP5MGL	NM_001165877.1	PLCXD2	XM_005548191.2	44.0016
ATP5MG_01	ATP5MG	NR_033759.1;NM_006476.5	LOC102134135	XR_001486777.1	81.5821052632
ATP5MJ_01	ATP5MJ	NM_001127393.2;NM_004894.3	C7H14orf2	XM_005562331.2	96.0
ATP5MK_01	ATP5MK	NM_001206426.2;XM_024448237.1;NM_001206427.2;NM_032747.4	USMG5	XM_015456640.1	94.0016
ATP5PB_01	ATP5PB	NM_001688.5	ATP5F1	XM_015431262.1	96.0
ATP5PD_01	ATP5PD	NM_006356.3;NM_001003785.2	LOC102116154	XR_001490874.1	100.0
ATP5PF_01	ATP5PF	NM_001320266.1;NM_001320267.1;NM_001003697.1;NM_001003696.1;NM_001003701.1;NM_001003703.1;NM_001685.4	ATP5J	XM_015446617.1	96.0
ATP5PO_01	ATP5PO	NM_001697.3	ATP5O	XM_005548772.2	94.0
ATP6AP1L_01	ATP6AP1L	NM_001386102.1;XM_017010036.2;XM_017010032.2;NM_001386105.1;NM_001386090.1;XM_017010033.2;NM_001386093.1;NM_001386092.1;NM_001386097.1;XM_011543719.3;NM_001386107.1;NM_001386123.1;NM_001386122.1;XM_017010044.2;NM_001386091.1;XM_024446257.1;NM_001386121.1;NM_001386120.1;NM_001386124.1;NM_001017971.3;NM_001386099.1;NM_001386101.1;NM_001349373.2;XM_017010047.2;NM_001349372.2;XM_017010046.2;NM_001349…	ATP6AP1L	XM_015451661.1	98.0
ATP6AP1_01	ATP6AP1	NM_001183.6;XM_011531179.1	ATP6AP1	XM_005594985.2	94.0
ATP6AP2_01	ATP6AP2	NM_005765.3	ATP6AP2	NM_001283604.1	100.0
ATP6V0A1_01	ATP6V0A1	NM_001378538.1;NM_001378537.1;NM_001378530.1;NM_001378531.1;NM_001378556.1;XR_002958025.1;XR_001752538.2;XR_001752539.1;XR_934484.3;XR_001752540.2;NM_001378533.1;NM_001378532.1;NM_001378542.1;NM_001378543.1;XR_934483.3;NM_005177.5;NM_001378535.1;NM_001378534.1;XM_017024772.2;NM_001378548.1;NM_001378549.1;XR_002958027.1;XR_002958026.1;XR_002958030.1;NM_001378544.1;XR_002958029.1;XR_002958028.1;XM_…	ATP6V0A1	XM_015438008.1	100.0
ATP6V0A2_01	ATP6V0A2	XM_024448911.1;NM_012463.4;XM_024448910.1;XM_024448912.1	LOC101867133	NM_001284035.1	94.74
ATP6V0A4_01	ATP6V0A4	NM_130840.3;XM_005250393.1;NM_130841.2;XM_005250394.3;NM_020632.3	ATP6V0A4	XM_015448110.1	98.0
ATP6V0B_01	ATP6V0B	NM_001039457.3;NM_004047.5;NM_001294333.2	ATP6V0B	XM_005543632.2	98.0
ATP6V0C_01	ATP6V0C	NM_001694.4;NM_001198569.1	ATP6V0C	XM_015442574.1	95.56
ATP6V0D1_01	ATP6V0D1	XM_011523445.1;XM_011523446.1;NM_004691.5;XM_011523444.1	ATP6V0D1	XM_005592266.2	98.0
ATP6V0D2_01	ATP6V0D2	NM_152565.1	ATP6V0D2	XM_005563644.2	100.0
ATP6V0E1_01	ATP6V0E1	NM_003945.4	ATP6V0E1	XM_005558539.2	92.0
ATP6V0E2_01	ATP6V0E2	NM_001367792.1;NM_001367797.1;NM_001367789.1;NM_001367796.1;NM_145230.4;NR_110612.1;NM_001367791.1;NM_001289990.1;NM_001367795.1;NM_001100592.2;NM_001367788.1;NM_001367794.1;NM_001367793.1	LOC102124005	XR_274638.2	43.9992
ATP6V1A_01	ATP6V1A	NM_001690.4	LOC102115629	XR_001490762.1	98.0
ATP6V1B1_01	ATP6V1B1	XM_011532907.2;NM_001692.4	ATP6V1B1	XM_005575640.2	100.0
ATP6V1B2_01	ATP6V1B2	XR_002956632.1;NM_001693.4;XR_002956633.1	ATP6V1B2	XM_005562725.1	100.0
ATP6V1C1_01	ATP6V1C1	NM_001695.5	ATP6V1C1	XM_015454766.1	94.0
ATP6V1C2_01	ATP6V1C2	XR_922663.3;XR_922657.3;XR_922662.3;XR_922664.3;NM_001039362.2;XR_922658.3;XM_017003745.2;XM_011510339.3;XM_011510340.3;NM_144583.4;XR_002959251.1	ATP6V1C2	XR_283568.2	97.14
ATP6V1D_01	ATP6V1D	NM_015994.4	LOC102146346	XR_001485713.1	98.0
ATP6V1E1_01	ATP6V1E1	NM_001039367.1;NM_001696.4;NM_001039366.1	LOC102137390	XR_001485034.1	96.0
ATP6V1E2_01	ATP6V1E2	XM_011533149.3;NM_001371283.1;XM_017005225.1;XM_011533151.3;XM_011533150.3;NM_001371281.1;NM_001318063.2;XM_011533153.3;XM_011533152.3;XM_011533148.3;NM_001371282.1	ATP6V1E2	XM_015433696.1	96.0
ATP6V1FNB_01	ATP6V1FNB	NM_001195150.3	LOC107129286	XM_015448020.1	100.0
ATP6V1F_01	ATP6V1F	NM_004231.4;NM_001198909.2	ATP6V1F	XM_005550725.2	72.50125
ATP6V1G1_01	ATP6V1G1	NM_004888.4	ATP6V1G1	XM_005580963.2	97.14
ATP6V1G2_01	ATP6V1G2	NM_130463.4;NM_138282.3;NM_001204078.2	ATP6V1G2	XM_005553550.2	94.0
ATP6V1G3_01	ATP6V1G3	NM_133262.2;NM_001376863.1;NM_001376862.1;NM_133326.1;NM_001376861.1;NM_001320218.1	ATP6V1G3	XM_005540334.2	97.14
ATP6V1H_01	ATP6V1H	XM_006716455.3;XM_011517542.1;NM_213620.2;NM_015941.4;NM_213619.2	ATP6V1H	XM_015454788.1	97.78
ATP7A_01	ATP7A	NM_000052.7;NM_001282224.1;NR_104109.2	ATP7A	XM_005594003.2	100.0
ATP7B_01	ATP7B	NM_001330578.1;XM_005266424.4;XM_011535117.3;XM_017020627.1;NM_001005918.3;XM_005266431.4;XM_005266423.2;XM_005266430.4;NM_001243182.1;NM_000053.4;XR_941604.1;XM_006719837.3;NM_001330579.2	ATP7B	XR_001486215.1	98.0
ATP8A1_01	ATP8A1	XR_001741094.2;XM_011513615.2;NM_001105529.1;XM_017007647.1;XM_017007646.1;XM_011513616.3;NM_006095.2;XR_925117.3;XR_925118.2;XM_017007645.2;XM_011513618.2;XM_005248043.3	ATP8A1	XM_015450313.1	98.0
ATP8A2_01	ATP8A2	XM_005266419.1;XM_024449369.1;XM_017020626.1;XM_011535113.2;XM_011535104.3;XM_011535109.3;NM_016529.6;NM_001313741.1;XM_017020625.2;XM_011535103.1;XM_011535106.1;XM_011535107.3	ATP8A2	XM_005585958.2	96.0
ATP8B1_01	ATP8B1	XM_011526023.3;NM_001374386.1;NM_005603.6;NM_001374385.1	ATP8B1	XM_015439745.1	98.0
ATP8B2_01	ATP8B2	NM_001367934.1;NM_001370596.1;NM_001372009.1;NM_001005855.2;NM_001370597.1	ATP8B2	XM_015456679.1	100.0
ATP8B3_01	ATP8B3	XM_011527711.2;NM_001178002.3;XM_006722656.3;NR_047593.3;XM_011527709.2;XM_011527708.2;XR_936159.1;XM_006722654.3;XM_006722655.3;NM_138813.4;XM_011527707.2;XM_011527710.3	ATP8B3	XM_015440759.1	96.0
ATP8B4_01	ATP8B4	XM_011522069.2;XM_024450070.1;XM_011522062.1;XR_002957687.1;NR_073597.2;NR_073596.2;XM_017022596.1;XM_011522061.1;XM_011522060.1;XM_011522051.3;XM_024450069.1;XM_024450068.1;XM_011522063.1;XM_011522049.2;XR_002957686.1;XM_011522048.1;XM_011522056.3;XM_024450065.1;XM_011522047.2;XM_017022591.1;XM_017022587.2;XM_024450067.1;XM_024450066.1;XM_017022594.1;XM_017022595.2;NR_073598.2;XM_011522058.3;NM_…	ATP8B4	XM_015452821.1	98.0
ATP9A_01	ATP9A	XM_011528481.3;NM_006045.3	ATP9A	XM_015429975.1	96.0
ATP9B_01	ATP9B	XR_002958169.1;XM_017025734.1;XM_011525971.2;XM_011525966.2;XM_024451170.1;XM_017025728.2;XM_017025729.1;XM_017025737.1;XM_011525965.2;XM_017025733.1;XM_017025736.2;XM_017025732.1;XM_011525964.2;XM_011525972.2;XM_017025735.2;XM_017025731.1;XM_024451169.1;XM_017025730.1;XM_011525973.2;XR_001753193.1;XM_024451171.1;XM_024451172.1;XM_017025741.2;XR_001753192.1;XM_017025727.1;XM_011525974.2;XM_011525…	ATP9B	XM_015439597.1	96.0
ATPAF1_01	ATPAF1	NM_001042546.2;NM_001243728.1;NM_001256418.1;NM_022745.5	ATPAF1	XM_005543470.2	96.0
ATPAF2_01	ATPAF2	XM_017025302.1;NM_145691.4;XM_017025303.1;XM_005256848.4;XR_001752677.2;XM_011524065.2	ATPAF2	XM_005583038.2	100.0
ATPSCKMT_01	ATPSCKMT	NR_047669.1;NR_047670.1;NR_047668.1;NM_001258389.1;XM_011513964.2;NM_001258388.1;NM_199133.4	ATPSCKMT	NM_001284743.1	97.83
ATRAID_01	ATRAID	NM_016085.5;NM_001170795.3	ATRAID	XM_005576313.2	96.0
ATRNL1_01	ATRNL1	NM_001276282.4;XM_011539590.2;XR_001747080.1;XM_017016038.1;XM_017016036.1;XM_011539587.1;XM_017016037.1;XM_011539589.2;XR_945653.2;NR_074088.3;XM_011539588.2;NM_207303.4;XM_017016035.2;XM_011539591.2	ATRNL1	XM_015456749.1	95.35
ATRN_01	ATRN	NM_001207047.3;NM_139322.4;NM_139321.3;NM_001323332.2	ATRN	XM_005568455.2	100.0
ATRX_01	ATRX	XM_005262154.5;XM_017029603.1;XM_017029606.2;XM_005262155.4;XM_005262153.5;XR_001755700.2;XM_017029605.1;XM_017029601.2;XM_005262156.4;XM_005262157.5;XM_017029602.1;XM_006724667.3;XM_006724666.4;XM_017029610.1;XM_017029611.1;XM_006724668.3;NM_138270.4;XM_017029609.1;XM_017029608.2;XM_017029604.2;NM_000489.6;XM_017029607.2	ATRX	XR_001487794.1	100.0
ATR_01	ATR	XR_001740180.2;XR_001740181.2;XR_002959543.1;XR_001740179.2;NM_001354579.2;XR_001740182.1;XR_924148.2;NM_001184.4;XM_011512924.1;XM_011512925.1	ATR	XM_015445181.1	98.0
ATXN10_01	ATXN10	NM_013236.4;NM_001167621.1	ATXN10	NM_001283531.1	98.0
ATXN1L_01	ATXN1L	NM_001137675.4	ATXN1L	XM_005592441.2	96.0
ATXN1_01	ATXN1	NM_001357857.2;NR_152113.2;NM_000332.3;NM_001128164.2;NR_152114.2;NR_152111.2	ATXN1	XM_015449877.1	100.0
ATXN2L_01	ATXN2L	XM_005255074.1;XM_005255075.1;XM_006721007.1;XM_005255076.1;XM_011545722.1;XM_005255077.1;NM_017492.3;XR_001751820.1;XM_005255061.1;XM_005255070.1;XM_005255071.1;NM_001308230.1;XM_017022892.1;NM_148414.2;XM_006721008.1;XM_005255063.4;XM_005255069.1;XM_005255067.1;XM_005255068.1;XM_017022891.1;XM_005255066.1;NM_148416.2;NM_148415.2;XR_243256.1;XM_005255065.1;XM_005255064.1;XM_006721012.4;NM_145714…	ATXN2L	XM_015442537.1	94.0
ATXN2_01	ATXN2	NR_132311.1;NM_002973.4;NM_001310121.1;NM_001372574.1;NM_001310123.1	ATXN2	XR_001483627.1	100.0
ATXN3L_01	ATXN3L	NM_001135995.1	ATXN3L	XM_005592979.2	90.0
ATXN3_01	ATXN3	NR_031765.2;NM_001164781.1;NM_001127696.2;NM_001164778.2;NM_001164780.2;NM_001164774.2;NR_028470.2;NM_030660.5;NR_028453.2;NM_001164782.2;NM_001164776.2;NR_028468.2;NR_028467.2;NR_028469.2;NR_028466.2;NR_028465.2;NR_028460.2;NR_028464.2;NR_028461.2;NM_001164777.2;NM_001127697.2;NR_028462.2;NM_004993.6;NR_028463.2;NR_028457.2;NR_028456.2;NM_001164779.2;NR_028455.2;NR_028454.2;NR_028458.2;NR_028459…	ATXN3	XR_001488303.1	100.0
ATXN7L1_01	ATXN7L1	XM_011515941.2;NM_001318229.2;XM_005250220.4;NM_138495.1;XM_006715900.3;XM_006715901.3;XM_011515946.1;XM_011515947.1;XM_011515944.1;XM_011515945.1;NM_020725.2;XM_017011860.2;XM_017011861.1;XR_001744596.2;XM_011515937.3;XM_011515936.2;XM_011515942.2;XM_011515935.2;XM_011515943.2;XM_011515940.2;XM_011515939.2;XM_006715904.3;NM_001385596.1;XM_011515938.2;XM_017011859.1;XM_017011858.1;XM_006715903.4;…	ATXN7L1	XM_015447906.1	100.0
ATXN7L2_01	ATXN7L2	XM_011540639.3;XM_017000267.2;XM_017000268.1;XM_011540638.2;NM_001350175.2;NM_153340.5;XM_011540646.2;XM_017000269.1;NM_001350174.1;XM_011540645.1;XM_011540641.2;XM_011540644.2;NM_001350177.2	ATXN7L2	XM_015431627.1	100.0
ATXN7L3B_01	ATXN7L3B	NM_001136262.2	LOC107126809	XR_001483709.1	42.0
ATXN7L3_01	ATXN7L3	NM_001382309.1;NM_001382314.1;NM_001382308.1;NM_001382315.1;NM_001382310.1;NM_001382311.1;NM_001382316.1;NM_020218.1;NM_001382312.1;NM_001098833.1;NM_001382313.1	ATXN7L3	XM_015438601.1	97.67
ATXN7_01	ATXN7	NM_001377405.1;NM_000333.4;NM_001177387.1;NM_001128149.3;NM_001377406.1	ATXN7	XM_015446152.1	98.0
AUH_01	AUH	NM_001698.3;XM_017014849.1;XR_001746328.2;NM_001306190.1;NM_001351431.1;XM_006717150.3;XM_011518800.3;XM_005252072.2;XM_005252069.4;XM_005252066.3;XR_001746329.2;NM_001351432.1;XM_005252067.4;NM_001351433.1	AUH	XM_005582232.2	96.0
AUNIP_01	AUNIP	NM_024037.3;NM_001287490.1	AUNIP	XM_015440546.1	100.0
AUP1_01	AUP1	NR_126511.2;NM_181575.5;NR_126510.2	AUP1	XM_005575507.2	97.14
AURKAIP1_01	AURKAIP1	NM_017900.3;NM_001127229.2;NM_001127230.2;XM_011541670.3;XM_024447924.1	AURKAIP1	NM_001283503.1	100.0
AURKA_01	AURKA	NM_198433.3;NM_003600.4;XM_017028035.1;XM_017028034.2;NM_198436.3;NM_001323303.2;NM_198437.3;XM_024451974.1;NM_001323304.2;NM_198434.2;NM_001323305.2;NM_198435.3	LOC102130911	XR_001490688.1	96.0
AURKB_01	AURKB	XM_017025308.2;XM_017025310.1;NM_001313954.2;XM_017025309.1;NM_001313955.2;NM_001256834.3;XM_017025307.2;NM_001313952.2;XM_017025311.1;NM_004217.4;NM_001313953.3;NM_001284526.2;XM_011524072.3;NM_001313950.2;NR_132730.2;NM_001313951.1;NR_132731.1	AURKB	XM_015437622.1	96.0
AURKC_01	AURKC	NM_001015879.2;NM_003160.3;NM_001015878.2;XR_430209.3	AURKC	XM_005590498.2	100.0
AUTS2_01	AUTS2	XM_011516011.2;XM_011516014.2;NM_001127231.3;XM_011516010.2;XM_011516017.2;XM_011516013.2;NM_001127232.3;XM_011516012.2;NM_015570.4;XM_011516018.2;XM_017011951.2	AUTS2	XM_015446633.1	97.14
AVEN_01	AVEN	XM_011521819.2;XM_011521818.2;XR_001751364.2;XM_024449999.1;NM_020371.3;XM_011521820.1;XR_002957666.1;XR_002957667.1	LOC102142032	XM_015456085.1	48.0008
AVIL_01	AVIL	XM_017018713.2;XM_017018712.2;XM_017018715.2;XM_024448800.1;XM_017018711.2;XM_017018714.2;NM_006576.3;XM_017018710.2	AVIL	XM_015431133.1	98.0
AVL9_01	AVL9	XM_017011891.1;XM_005249670.2;XM_005249671.4;XM_005249668.2;XM_005249669.2;XR_001744608.1;XM_017011892.2;XR_926926.1;XM_011515227.2;NM_015060.3	AVL9	XM_015447540.1	100.0
AVPI1_01	AVPI1	NM_021732.3;XM_017016494.1	AVPI1	XM_005566133.2	92.0
AVPR1A_01	AVPR1A	NM_000706.5	AVPR1A	XM_005571431.2	100.0
AVPR1B_01	AVPR1B	NM_000707.5	AVPR1B	NM_001287703.1	100.0
AVPR2_01	AVPR2	NM_000054.6;NR_027419.2;NM_001146151.3	AVPR2	XM_015444254.1	94.29
AVP_01	AVP	NM_000490.5;XM_011529267.2	AVP	XM_005568487.2	97.14
AWAT1_01	AWAT1	NM_001013579.3;XM_017029295.1	AWAT1	XM_005593848.2	98.0
AWAT2_01	AWAT2	NM_001002254.1;XM_011530876.2	AWAT2	XM_005593844.2	92.0024
AXDND1_01	AXDND1	NM_144696.6;XM_011509170.1;XM_024453107.1;XM_011509174.1;XR_921741.1;XM_011509175.1;NR_073544.2;XM_011509165.1;XR_002959336.1;XM_011509171.1;XM_011509178.2;XM_011509167.3;XM_011509166.3;XM_011509180.1;XM_011509168.1;XM_024453104.1;XR_921742.2;XM_011509176.1;XM_011509169.1	AXDND1	XM_015446242.1	98.0
AXIN1_01	AXIN1	XM_011522686.1;XM_011522683.2;NM_003502.4;XM_011522682.2;XR_001751996.1;XM_017023745.2;XM_011522684.2;XM_017023746.1;XM_017023748.1;XM_017023747.1;NR_134879.2;NM_181050.3	AXIN1	XM_015442246.1	97.5
AXIN2_01	AXIN2	XM_017025193.1;XM_011525321.2;XM_011525320.1;NM_004655.4;NM_001363813.1;XM_011525319.2;XM_017025192.1	AXIN2	XM_015438725.1	100.0
AXL_01	AXL	NM_021913.5;NM_001278599.1;NM_001699.6	AXL	XM_005589327.2	96.0
AZGP1_01	AZGP1	NM_001185.4	AZGP1	XM_005549167.2	100.0
AZI2_01	AZI2	NM_001271650.2;XM_005265392.3;XM_011534011.2;XM_024453707.1;XM_011534010.2;NM_022461.5;NM_001134432.2;NM_001134433.2;XM_011534009.2	AZI2	XM_005545578.2	96.0008
AZIN1_01	AZIN1	NM_001363013.1;XM_017013566.2;NM_001363024.1;NM_001363010.1;NM_148174.4;NM_015878.5;NM_001363011.1;NM_001363014.1;NM_001301668.2;NM_001363083.1;NM_001363012.1	AZIN1	NM_001301783.1	100.0
AZIN2_01	AZIN2	XM_024452818.1;NM_001376722.1;NM_001350400.2;NM_001376730.1;NM_001350402.1;NM_001376732.1;NR_146648.2;NM_001350401.2;XM_017000174.1;XM_017000175.1;NR_146649.2;NM_001350399.2;NM_001350398.2;NM_052998.4;XR_946531.1;NM_001301826.1;NR_126031.1;XM_017000178.1;NM_001301825.1;NM_001301824.2;XM_011540557.1;XM_011540563.1;NM_001376727.1;XM_011540566.1;NM_001301823.2;NM_001293562.2;NM_001376724.1;XM_006710…	AZIN2	XM_015452254.1	91.89
AZU1_01	AZU1	NM_001700.5	AZU1	XM_005587336.2	94.29
B2M_01	B2M	XM_005254549.3;XR_002957658.1;NM_004048.4	B2M	NM_001284689.1	98.0
B3GALNT1_01	B3GALNT1	NM_001349133.1;NM_001349132.1;NM_001349142.1;NM_001349143.1;NM_003781.4;NM_001349161.1;NM_001349153.1;NM_001349135.1;NM_001349152.1;NM_001349162.1;NM_001349163.1;NM_001349148.1;NM_001349149.1;NM_001349134.1;NM_001349155.1;NM_001349160.1;XM_005247859.5;NM_001349159.1;NM_001349144.1;NM_001349145.1;NM_001349154.1;NM_033169.2;NM_001038628.1;NM_001349151.1;NM_001349146.1;NM_001349147.1;NM_001349137.1;…	B3GALNT1	XM_015445271.1	100.0
B3GALNT2_01	B3GALNT2	XM_006711749.3;XM_017000394.1;XM_017000395.1;NM_152490.5;XR_001736989.1;XR_001736988.1;XR_001736990.1;XR_001736987.1;NM_001277155.3	B3GALNT2	XM_005539734.2	98.0
B3GALT1_01	B3GALT1	XM_011512085.2;NM_020981.4;XM_006712819.3	B3GALT1	XM_015432322.1	98.0
B3GALT2_01	B3GALT2	NM_003783.3	B3GALT2	XM_005540290.2	100.0
B3GALT4_01	B3GALT4	NM_003782.4	B3GALT4	NM_001283626.1	92.2376
B3GALT5_01	B3GALT5	NM_033172.3;NM_006057.3;NM_001278650.1;NM_001356336.2;NM_001356339.2;NM_033171.3;NM_001356338.2;NM_033170.3	B3GALT5	XM_015446835.1	98.0
B3GALT6_01	B3GALT6	NM_080605.4	ETS2	XM_015446855.1	58.9723076923
B3GAT1_01	B3GAT1	NM_018644.3;NM_054025.3;XM_011542753.2;NM_001367973.1;XM_024448439.1;XM_011542751.3;XM_017017550.1;XM_017017551.2	B3GAT1	XM_005580227.2	98.0
B3GAT2_01	B3GAT2	NM_080742.3	B3GAT2	XM_005552596.2	95.6543478261
B3GAT3_01	B3GAT3	NM_001288722.2;NM_012200.4;NR_109991.2;NM_001288723.2;NM_001288721.2	B3GAT3	XM_015434114.1	97.92
B3GLCT_01	B3GLCT	XM_011534936.1;XM_006719768.3;XM_011534938.2;NM_194318.4;XM_017020395.1	B3GLCT	XM_015439125.1	98.0
B3GNT2_01	B3GNT2	NM_006577.6;NM_001319075.1	B3GNT2	XM_005575770.2	98.0
B3GNT3_01	B3GNT3	XM_011527626.2;NM_014256.4	B3GNT3	XM_015440241.1	88.89
B3GNT4_01	B3GNT4	NM_030765.4;NM_001330492.1	B3GNT4	XM_005572487.2	100.0
B3GNT5_01	B3GNT5	XM_005247825.3;XM_011513225.2;NM_032047.5;XM_017007309.1;XM_011513229.2;XM_005247823.5;XM_011513228.2;XM_011513227.2;XM_011513226.2;XM_005247824.3	B3GNT5	XM_005546494.2	98.0
B3GNT6_01	B3GNT6	NM_138706.5	B3GNT6	XM_005579151.2	97.14
B3GNT7_01	B3GNT7	NM_145236.3;XM_005246953.1	B3GNT7	XM_015432951.1	100.0
B3GNT8_01	B3GNT8	NM_001385648.1;XM_011526934.2;NM_198540.2	B3GNT8	XM_005589355.2	95.45
B3GNT9_01	B3GNT9	NM_033309.3	B3GNT9	XM_005592193.2	97.87
B3GNTL1_01	B3GNTL1	NR_135466.1;XR_002957964.1;NM_001009905.2;XR_002957967.1;XR_933928.2;XR_002957963.1;XM_006722272.3;XR_002957962.1;NR_135465.2;XR_001752429.1;XR_001752431.1;XR_001752430.1;XR_002957971.1;XR_002957969.1;XR_002957968.1;XR_002957970.1;XM_011523532.2;NM_001320743.1;NM_001320742.2;XR_002957966.1;XR_933927.2;XR_002957965.1	B3GNTL1	XM_015438029.1	89.74
B4GALNT1_01	B4GALNT1	NM_001276468.2;XM_024448928.1;XR_002957307.1;NM_001276469.1;XM_017019142.1;XM_017019140.2;NM_001478.5;XM_005268773.5;XM_011538147.3;XM_017019141.1;XM_024448929.1	B4GALNT1	XM_015431115.1	100.0
B4GALNT2_01	B4GALNT2	XM_017024173.1;XM_011524314.2;NM_001159387.2;NM_001159388.1;NM_153446.3	B4GALNT2	XM_015438221.1	98.0
B4GALNT3_01	B4GALNT3	NM_173593.4	B4GALNT3	XR_281686.2	90.0
B4GALNT4_01	B4GALNT4	XM_017017654.1;XR_001747858.1;NM_178537.5	B4GALNT4	XM_005576721.2	98.0
B4GALT1_01	B4GALT1	NM_001497.4;NM_001378495.1;NM_001378496.1	B4GALT1	XM_005581533.1	98.0
B4GALT2_01	B4GALT2	XM_017002716.1;NM_030587.2;XM_017002717.1;NM_003780.4;NM_001005417.2	B4GALT2	XM_005543608.2	100.0
B4GALT3_01	B4GALT3	XM_024450541.1;XM_005245566.2;NM_001199873.1;XM_011510093.2;XR_002957952.1;NM_003779.4;XM_017002714.2;XR_002957951.1;NM_001199874.1;XM_024450540.1	B4GALT3	XM_005541206.2	97.92
B4GALT4_01	B4GALT4	XM_024453805.1;XM_006713800.2;XR_001740344.2;XR_001740341.2;XR_001740345.1;XM_017007401.1;XM_005247855.1;XM_006713798.3;NM_212543.2;XM_024453804.1;XR_001740342.2;XM_006713801.3;XR_001740346.2;XM_006713799.3;XR_001740343.1;XM_011513260.1;XM_024453806.1;XR_002959604.1;XM_024453807.1;NM_003778.4;XR_001740340.1	B4GALT4	XM_015446393.1	100.0
B4GALT5_01	B4GALT5	NM_004776.4	B4GALT5	XM_015429956.1	95.74
B4GALT6_01	B4GALT6	XM_005258387.4;NM_001378110.1;NM_001378109.1;XM_006722579.4;XM_006722578.3;NM_004775.5;NM_001330570.3;XM_017026091.1;XM_017026090.1	B4GALT6	XM_015440063.1	96.0
B4GALT7_01	B4GALT7	NM_007255.3;XM_017008999.2;XM_006714816.4	B4GALT7	XM_005558670.2	86.36
B4GAT1_01	B4GAT1	NM_006876.3	B4GAT1	NM_001283778.1	96.0
B9D1_01	B9D1	NM_001321215.2;NM_001321217.2;NM_001243473.2;NM_001368769.2;NM_001321216.2;XM_005256610.2;NM_001330149.1;NM_001321218.2;NM_015681.5;NM_001321214.2;NM_001321219.2	B9D1	XM_005583099.2	97.14
B9D2_01	B9D2	NM_030578.4;XM_011527349.2;XM_011527350.2	B9D2	XM_015441163.1	100.0
BAALC_01	BAALC	NM_001364874.1;NM_024812.3;XR_001745601.2;NM_001024372.2	BAALC	XM_005563850.2	94.0
BAAT_01	BAAT	NM_001127610.2;NM_001374715.1;NM_001701.4	BAAT	XM_005581173.2	94.0
BABAM1_01	BABAM1	NM_014173.4;NM_001288757.1;NM_001288756.1;NM_001033549.2	BABAM1	XM_015440155.1	95.65
BABAM2_01	BABAM2	NM_199192.2;NM_001329115.1;NR_137440.1;NM_001329114.1;NM_199191.3;NR_137437.1;NM_199194.2;NR_137438.1;NR_137439.1;NM_199193.2;NM_001261840.2;NM_001329113.1;NM_004899.4;NM_001329112.1	BRE	XM_015433847.1	100.0
BACE1_01	BACE1	NM_138973.3;NM_138972.3;NM_012104.4;NM_001207048.2;NM_001207049.2;NM_138971.3	BACE1	XM_005579748.2	100.0
BACE2_01	BACE2	XM_017028314.1;NM_138991.3;NM_138992.3;NM_012105.5	BACE2	XM_005548655.2	97.96
BACH1_01	BACH1	NM_206866.3;NR_027655.2;NM_001186.4	BACH1	XM_015446935.1	98.0
BACH2_01	BACH2	XM_024446513.1;NM_001170794.1;NM_021813.4;XM_011536039.3;XM_024446511.1;XM_005248759.5;XM_017011167.2;XM_017011166.2;XM_024446510.1;XM_011536040.2;XM_005248758.5	BACH2	XM_015449073.1	97.14
BAD_01	BAD	NM_004322.3;NM_032989.3	BAD	XM_005577427.2	94.0
BAG1_01	BAG1	NM_004323.6;NM_001349299.2;NM_001172415.2;NM_001349286.2	BAG1	XM_005581531.2	97.56
BAG2_01	BAG2	XM_024446594.1;XM_024446593.1;XM_024446596.1;XM_005249490.4;XM_011514998.2;XM_011514999.3;NM_004282.4;XM_024446595.1	BAG2	XM_015448811.1	100.0
BAG3_01	BAG3	NM_004281.4;XM_005270287.2	BAG3	XM_005566577.2	100.0
BAG4_01	BAG4	NM_004874.4;NM_001204878.2	BAG4	XM_005563101.2	97.62
BAG5_01	BAG5	NM_004873.4;NM_001015048.2;NM_001015049.3	BAG5	XM_005562296.2	98.0
BAGE3_01	BAGE3	XM_017028520.1;XM_011516456.2;XM_017012481.1;XM_024446853.1;XM_017012480.1;XM_011516450.2;XM_024446852.1;XM_006716079.3;XM_006716078.3;XR_428183.3;XM_005250025.4;XR_001754956.1;XM_017012487.1;XM_017012486.1;XM_005250026.3;XM_011516453.2;XM_011516452.2;XM_005250031.4;NM_170606.3;XM_005250027.4;XM_005250028.4;XM_017012485.1;NM_182482.2;XM_017012488.1;XM_011516454.2;XM_017012484.1;NM_182481.1;XM_017…	KMT2C	XM_015448329.1	91.4285714286
BAGE5_01	BAGE5	NM_182484.2;NR_046203.2;NM_181704.1;NM_001187.1	LOC102137391	XR_278531.2	88.57
BAHCC1_01	BAHCC1	NM_001291324.3;XM_024450844.1;XM_011525063.2;NM_001377448.1;XM_017024898.2	BAHCC1	XM_005585238.2	97.14
BAHD1_01	BAHD1	XM_011521367.3;XM_011521366.2;NR_125372.2;XM_011521369.3;XM_011521368.2;NM_001301132.2;NM_014952.5	BAHD1	XM_015452656.1	96.0
BAIAP2L1_01	BAIAP2L1	NM_018842.5	BAIAP2L1	XM_015447081.1	94.5945945946
BAIAP2L2_01	BAIAP2L2	XM_011530380.3;XM_011530387.3;XM_011530379.3;XM_011530384.2;XM_011530383.2;XM_011530382.2;XM_011530386.2;NM_025045.6;XM_011530388.2;XM_011530381.2;XM_005261751.4	BAIAP2L2	XM_015457217.1	91.43
BAIAP2_01	BAIAP2	NM_001385138.1;NM_001385133.1;NM_001385151.1;NR_169580.1;XM_006721637.2;XM_005256945.1;NR_169578.1;NM_001385159.1;NR_169579.1;NM_001385157.1;NM_001385158.1;XM_017024017.1;NM_001385156.1;NM_001385128.1;NM_001385129.1;NR_169575.1;NM_006340.3;NM_017450.3;XM_005256944.1;NM_001385155.1;NM_001385154.1;NR_169574.1;XM_005256948.3;NM_001385127.1;NR_169577.1;NM_001385136.1;NM_017451.3;NM_001385153.1;NM_001…	BAIAP2	XM_015437834.1	95.0
BAIAP3_01	BAIAP3	XM_011522730.2;XM_011522728.1;XM_011522729.1;NM_003933.4;NM_001199099.2;NM_001199097.2;NM_001199098.2;NM_001199096.1;NM_001286464.2	BAIAP3	XM_015442561.1	92.0024
BAK1_01	BAK1	XM_011514779.3;NM_001188.4;XM_011514780.1	BAK1	XM_015444431.1	96.0
BAMBI_01	BAMBI	NM_012342.3	BAMBI	XM_005564878.2	100.0
BANF1_01	BANF1	NM_003860.4;XM_017018515.2;NM_001143985.1;XM_017018514.1	BANF1	XM_005577203.2	100.0
BANF2_01	BANF2	XM_005260668.3;NM_001159495.1;XM_011529170.1;NM_001014977.3;NM_178477.5;XM_011529171.3	BANF2	XM_015457774.1	100.0
BANK1_01	BANK1	NM_017935.5;NM_001127507.2;NM_001083907.3;XM_017008337.2	BANK1	XM_005555549.2	92.0024
BANP_01	BANP	NM_001173543.1;NM_001384931.1;NM_001173542.1;NM_001384929.1;NM_079837.3;NM_001384928.1;NM_001384925.1;NM_001173541.2;NM_001384936.1;NM_001384937.1;NM_001173540.2;NM_017869.4;XM_011523176.2;XM_017023378.1;NM_001384927.1;XM_011523178.2;XM_017023379.2;XM_024450320.1;XM_011523179.3;NM_001384935.1;XM_024450323.1;XM_011523177.2;XM_024450322.1;NM_001384940.1;XM_011523174.2;XM_024450331.1;NM_001384916.1;…	BANP	XM_015442987.1	100.0
BAP1_01	BAP1	XM_017007303.2;XM_011534150.3;XM_011534151.3;XM_011534149.3;NM_004656.4;XM_011534152.2	BAP1	XM_005547338.2	100.0
BARD1_01	BARD1	NM_001282548.2;NR_104215.2;NM_001282549.2;XR_002959322.1;NM_001282543.2;NM_000465.4;XM_017004613.1;NR_104212.2;NM_001282545.2;NR_104216.2	BARD1	XM_015432730.1	100.0
BARHL1_01	BARHL1	NM_020064.4	ERC2	XR_001488791.1	45.8358333333
BARHL2_01	BARHL2	NM_020063.2	BARHL2	XM_005542780.2	96.0
BARX1_01	BARX1	NM_021570.4	BARX1	XM_005582272.2	92.0
BARX2_01	BARX2	XM_011543043.1;XM_011543044.2;NM_003658.5	BARX2	XM_005580162.2	94.0
BASP1_01	BASP1	NM_001271606.1;NM_006317.5	BASP1	XM_005556616.2	94.29
BATF2_01	BATF2	NM_001300807.1;NM_138456.4;NM_001300808.1	BATF2	XM_015434495.1	97.96
BATF3_01	BATF3	XR_001737289.1;NM_018664.3;XR_921869.2;XM_017001683.1	BATF3	XM_005540791.2	97.44
BATF_01	BATF	NM_006399.5	BATF	XM_005561820.2	95.56
BAX_01	BAX	XM_017027077.1;NM_004324.4;NM_138761.4;NR_027882.2;NM_001291429.2;NM_138763.4;NM_138764.5;NM_001291428.2;NM_001291431.2;NM_001291430.1	BAX	XM_015441204.1	100.0
BAZ1A_01	BAZ1A	NM_182648.2;XM_017020942.2;NM_013448.3;XM_011536376.3;XR_943381.1;XM_011536374.1;XM_024449460.1	BAZ1A	XM_015453704.1	98.0
BAZ1B_01	BAZ1B	NM_001370402.1;XR_001744892.2;NM_032408.4	BAZ1B	XM_015447218.1	100.0
BAZ2A_01	BAZ2A	NM_001300905.2;XM_011537805.2;XM_011537804.2;NM_013449.4;XM_011537803.2;XM_011537809.2;XM_017018741.1;XM_011537806.2;XM_017018740.1;XM_011537801.2;NM_001351156.2	BAZ2A	XM_015431061.1	100.0
BAZ2B_01	BAZ2B	XM_005246489.4;XM_017003926.1;XM_024452829.1;XM_024452828.1;XM_005246488.2;XM_011511048.2;XM_017003920.1;XM_011511044.1;XM_017003924.1;XR_001738732.1;XM_017003925.1;XR_001738733.1;XM_011511047.1;XM_011511043.1;XM_011511042.1;XM_017003928.1;XM_011511045.1;NM_013450.4;XM_017003936.1;XM_024452825.1;NM_001329858.2;XM_017003935.1;NM_001289975.1;XM_017003934.1;XM_017003931.1;XM_017003930.1;XM_024452827…	BAZ2B	XR_001483909.1	100.0
BBC3_01	BBC3	XM_011526722.2;NM_001127240.3;XM_006723141.3;NM_001127242.3;NM_014417.5;NM_001127241.3	BBC3	XM_015441434.1	97.14
BBIP1_01	BBIP1	NM_001243783.3;NM_001195304.2;NM_001195307.2;NM_001195306.1;NM_001195305.3	BBIP1	XM_015456670.1	93.48
BBLN_01	BBLN	NM_024112.4;XM_011519004.1	C15H9orf16	XM_005580780.2	97.14
BBOF1_01	BBOF1	XM_011537172.1;XM_011537177.2;XM_011537179.2;XM_017021661.1;XM_011537176.2;XM_017021660.1;XM_011537178.2;XM_011537171.2;XM_011537175.2;XM_011537170.2;XM_005268092.3;XM_011537174.2;XM_017021659.1;NM_025057.3;XM_017021662.1;XM_005268098.4	BBOF1	NM_001283754.1	100.0
BBOX1_01	BBOX1	NM_001376261.1;NM_001376260.1;NM_003986.3;NM_001376258.1;NM_001376259.1;XM_011520402.1	BBOX1	XM_015434088.1	100.0
BBS10_01	BBS10	NM_024685.4	BBS10	XM_005571591.2	96.0
BBS12_01	BBS12	XM_017007831.1;NM_001178007.1;NM_152618.3;XM_011531680.2	BBS12	XM_015450801.1	96.0
BBS1_01	BBS1	NM_024649.5	BBS1	NM_001283655.1	97.44
BBS2_01	BBS2	NM_031885.5;NM_001377456.1;NR_165295.1;NR_165294.1;XR_933379.1;NR_165297.1;NR_165296.1;NR_165293.1	BBS2	XM_005591969.2	100.0
BBS4_01	BBS4	XM_017022452.1;NM_001320665.1;NR_045566.1;XM_017022450.1;XM_011521848.1;NR_045565.1;XM_011521849.1;XM_017022454.1;NM_033028.5;XM_011521851.1;NM_001252678.1;XM_017022453.1	BBS4	XM_015453043.1	100.0
BBS5_01	BBS5	NM_152384.3	BBS5	XM_015432075.1	98.0
BBS7_01	BBS7	XM_017008357.2;XM_017008358.2;XM_011532080.3;XM_011532079.3;NM_176824.3;XM_005263106.4;XM_011532081.3;NM_018190.3	BBS7	XM_005555838.2	96.0
BBS9_01	BBS9	NM_014451.3;XM_017011994.2;NM_198428.3;XM_011515267.3;XM_011515266.3;NM_001348043.3;XM_011515265.2;NM_001348038.2;NM_001348040.3;NM_001348044.2;NM_001348045.2;NM_001348041.4;XM_011515269.2;NM_001348046.2;NM_001348039.2;NR_145413.2;NR_145411.1;NM_001362679.1;XR_001744634.2;XM_011515270.3;XM_005249701.3;NM_001348042.2;NR_145412.1;XM_017011990.1;NM_001348037.2;NM_001033605.1;NM_001348036.1;NM_001033…	BBS9	XM_015447539.1	96.0
BBX_01	BBX	NM_020235.7;XM_024453655.1;XM_024453654.1;XM_011513001.2;XM_024453661.1;XM_011513000.2;XM_024453653.1;XM_024453652.1;XM_024453662.1;XM_024453663.1;XM_024453648.1;XM_024453667.1;NM_001142568.3;XM_024453660.1;XM_017006882.1;XM_024453664.1;XM_024453644.1;XM_024453665.1;XM_024453645.1;XM_024453647.1;XM_017006881.2;XM_024453646.1;NM_001276286.2;XM_024453651.1;XM_024453650.1;XM_011513004.2;XM_024453649…	BBX	XM_015446503.1	98.0
BCAM_01	BCAM	NM_005581.5;NM_001013257.2	BCAM	XM_005589549.2	94.0
BCAN_01	BCAN	XM_017002047.1;NM_021948.5;NM_198427.2;XM_011509866.1	BCAN	XR_273371.2	89.58
BCAP29_01	BCAP29	NM_001371366.2;NM_001363483.2;NM_001371356.1;NM_001363482.1;NM_001371357.1;NR_163928.1;NR_163927.1;NR_163926.1;NR_163941.2;NR_163929.1;NR_163930.1;NR_163933.1;NR_163931.1;NR_163936.1;NR_163937.1;NR_163932.1;NM_001371365.2;NM_018844.4;NR_027830.2;NR_163934.1;NR_163935.1;NR_163940.2;NR_163939.2;NM_001008405.4;NM_001371353.1;NR_163938.1;NM_001371364.2;NM_001371367.2;NM_001371354.1;NM_001371355.1	BCAP29	XM_015447921.1	100.0
BCAP31_01	BCAP31	XR_002958760.1;NM_001139441.1;XR_002958761.1;NM_001256447.2;NM_005745.7;XR_002958759.1;XR_002958758.1;NM_001139457.2	BCAP31	XM_015444241.1	98.0
BCAR1_01	BCAR1	NM_001170716.3;NM_014567.5;NM_001170719.3;NM_001170718.3;NM_001170715.3;NM_001170714.3;NM_001170720.3;NM_001170721.2;NM_001170717.3	BCAR1	XM_015443162.1	97.1428571429
BCAR3_01	BCAR3	NM_001308251.1;XM_017002480.1;NM_003567.4;NM_001261408.2;NM_001261409.1;NM_001261410.2	BCAR3	XM_015451425.1	96.0
BCAS1_01	BCAS1	XM_011529091.3;XM_005260589.3;XM_005260594.3;XM_005260591.3;NM_003657.3;XM_005260590.3;NM_001366297.1;NM_001366296.1;XM_011529090.3;XM_005260595.3;NM_001323347.1;NM_001316361.2;XM_017028111.2;NM_001366298.1;NM_001366295.1	NRIP2	XR_001483223.1	48.0008
BCAS2_01	BCAS2	NM_005872.3	BCAS2	NM_001284559.1	100.0
BCAS3_01	BCAS3	XM_011524940.2;XM_011524941.2;XM_017024793.2;XM_024450812.1;NM_001320470.3;XM_017024790.2;XM_017024794.2;NM_001330414.2;XM_011524946.3;XM_011524939.2;XM_017024795.2;XM_011524947.2;NM_001099432.3;NM_001330413.2;XM_017024796.1;XR_001752547.2;XM_017024789.2;NM_001353146.2;XM_017024788.2;NM_001353145.2;NM_017679.5;XM_017024785.2;XM_017024784.2;XM_011524949.3;XM_017024787.2;XM_017024783.2;XM_017024786…	BCAS3	XM_015438390.1	100.0
BCAS4_01	BCAS4	NM_198799.4;NM_001010974.2;NM_017843.4;XM_011528886.2	LOC102135472	XR_001485536.1	97.5
BCAT1_01	BCAT1	XM_017019768.2;NM_001178094.2;NM_001178091.2;NM_001178092.2;NM_005504.7;NM_001178093.2;XR_001748835.2	BCAT1	XM_015430503.1	100.0
BCAT2_01	BCAT2	XM_024451630.1;NM_001284325.2;NM_001164773.2;NM_001190.4	BCAT2	XM_015441776.1	97.78
BCCIP_01	BCCIP	NM_078468.3;NM_016567.4;NM_078469.3	LOC102142673	XR_001492721.1	100.0
BCDIN3D_01	BCDIN3D	NM_181708.3	ZNF107	XM_005549455.2	69.4416666667
BCHE_01	BCHE	NR_137636.2;NM_000055.4;NR_137635.2	BCHE	XM_015445482.1	100.0
BCKDHA_01	BCKDHA	NM_000709.4;NM_001164783.2	BCKDHA	NM_001284089.1	100.0
BCKDHB_01	BCKDHB	XM_005248756.5;XR_001743547.2;XR_001743549.2;XM_011536023.3;XR_001743546.2;XR_001743548.2;NM_001318975.1;XM_011536024.3;XM_011536025.3;NM_183050.4;XR_002956292.1;NR_134945.2;NM_000056.4	BCKDHB	XM_015448856.1	98.0
BCKDK_01	BCKDK	NM_001271926.2;XM_017022859.1;NM_005881.4;NM_001122957.3	BCKDK	XM_005591704.2	96.0
BCL10_01	BCL10	XM_011542399.2;NM_003921.5;NM_001320715.2;XM_011542398.2;XM_011542397.3	BCL10	XM_005542846.2	94.0
BCL11A_01	BCL11A	XM_011532909.1;XM_017004336.1;NM_022893.4;NM_001365609.1;XM_011532910.1;XM_017004333.1;XM_024452962.1;NM_001363864.1;XM_024452963.1;NM_138559.2;NM_018014.4;XM_017004335.1	BCL11A	XM_015433639.1	100.0
BCL11B_01	BCL11B	NM_001282237.2;NM_138576.4;NM_001282238.2;NM_022898.3	BCL11B	XM_005562183.2	100.0
BCL2A1_01	BCL2A1	NM_001114735.2;NM_004049.4	BCL2A1	XM_005560237.2	96.0
BCL2L10_01	BCL2L10	NM_020396.4;NM_001306168.1	BCL2L10	XM_005559578.2	100.0
BCL2L11_01	BCL2L11	XR_244801.3;NM_001204110.2;XM_011510464.3;XM_017003101.2;NM_006538.5;XR_001738579.2;XR_002958776.1;XM_005263556.3;XM_017003102.1;XM_005263557.4;XM_005263554.3;NM_207002.3;NM_138626.3;XM_005263550.4;XM_005263555.4;NM_138627.4;XM_011510461.3;NM_001204113.1;NM_138624.3;NM_001204112.2;XM_005263552.4;XM_005263553.3;NM_138625.4;NM_001204111.2;XM_005263561.3;NM_138621.5;NM_001204106.2;XR_922829.3;XM_005…	BCL2L11	XR_001484357.1	100.0
BCL2L12_01	BCL2L12	NR_104202.1;NM_001282519.1;NM_138639.2;NM_001282517.1;NM_001282516.1;NR_104200.1;NR_104203.1;XM_017027345.2;NM_001282520.1;NM_001040668.1;NM_001282521.1;NR_104205.1;NM_001385706.1;NR_104204.1;NR_104201.1	BCL2L12	XM_015441041.1	100.0
BCL2L13_01	BCL2L13	XM_017028731.1;XM_017028734.1;XM_017028727.1;NM_001270729.1;NM_001270728.1;XM_017028732.1;XM_011546119.1;NM_015367.4;NM_001270727.1;NM_001270726.1;NR_073068.1;NR_073069.1;XM_011546120.1;XM_017028726.1;XM_011546121.2;XM_017028725.1;XM_011546123.1;NM_001270734.1;NM_001270735.1;NM_001270730.1;NM_001270731.1;XM_017028729.1;XM_017028728.1;NM_001270732.1;NM_001270733.1;XM_017028730.1	BCL2L13	XM_015457466.1	94.0
BCL2L14_01	BCL2L14	XM_024449188.1;NM_138723.2;NM_001370269.1;XM_024449186.1;NM_001370268.1;XM_006719151.3;XM_024449187.1;XM_011520849.1;NM_138722.1;XM_011520848.1;NM_030766.1	BCL2L14	XM_015430149.1	86.0006
BCL2L15_01	BCL2L15	NM_001010922.3	KDELR2	XM_005549079.2	49.998
BCL2L1_01	BCL2L1	NR_134257.1;NM_001322239.2;NM_001317920.2;NM_001322240.2;XM_017027993.1;XR_001754364.2;XM_011528964.2;NM_001191.4;NM_138578.3;NM_001317919.2;NM_001322242.2;XR_936599.3;NM_001317921.2	BCL2L1	XM_015457887.1	100.0
BCL2L2_01	BCL2L2	NM_001199839.1;NM_004050.5	BCL2L2	XM_005560858.2	97.78
BCL2_01	BCL2	XR_935248.3;NM_000633.3;XM_017025917.2;NM_000657.3;XM_011526135.3	BCL2	XM_005586525.1	100.0
BCL3_01	BCL3	XM_011527200.2;XM_017027110.1;XM_017027109.1;XM_011527198.3;NM_005178.5;XM_011527197.2	BCL3	XM_015441828.1	100.0
BCL6B_01	BCL6B	NM_181844.4	BCL6B	XM_005582695.2	98.0
BCL6_01	BCL6	NM_001130845.2;NM_001706.5;NM_001134738.1;XM_011513062.3;XM_005247694.4	BCL6	XM_005545441.2	90.0
BCL7A_01	BCL7A	NM_001024808.3;NM_020993.5	BCL7A	XM_015430793.1	93.62
BCL7B_01	BCL7B	NR_036682.2;NM_001197244.2;NM_001301061.2;NM_001707.4	BCL7B	XM_005549367.1	100.0
BCL7C_01	BCL7C	NM_001286526.2;XM_017023887.2;NM_004765.4;XM_017023888.2;XM_017023886.2;XM_017023885.2;XM_011545980.3	BCL7C	XM_005591687.1	100.0
BCL9L_01	BCL9L	NM_182557.4;NM_001378214.1;XM_017017574.1;XM_006718815.3;NR_165445.1;XM_011542756.2;XM_017017572.1;XM_017017573.1;XM_005271513.3;NM_001378213.1	BCL9L	XM_005579861.2	100.0
BCL9_01	BCL9	NM_004326.4;XM_005272971.4;XM_005277417.4;XM_005277418.4;XM_017002026.1	BCL9	XM_015429894.1	98.0
BCLAF1_01	BCLAF1	XR_001743768.2;XR_001743770.2;NM_001363659.2;XR_001743771.1;NM_001077440.1;NM_001301038.2;XM_017011530.2;XR_001743766.2;XM_017011529.2;XM_017011531.2;XM_017011532.2;NM_001077441.2;XR_001743764.2;NM_014739.3;XR_245558.4;XR_001743769.2;XR_002956319.1;XR_245559.4	BCLAF1	XR_001489974.1	100.0
BCLAF3_01	BCLAF3	XR_950427.2;XR_001755678.1;NM_198279.3;XM_017029392.1;XR_950429.2;XM_011545475.2;XM_011545479.2;XR_001755679.1;XR_001755680.1;XM_005274475.3;XM_011545478.2;XM_017029391.1;XM_005274474.3;XM_005274473.3;XR_002958771.1;XM_017029390.1;XM_011545477.2;XR_001755681.1;NM_001367774.1;XM_011545482.2;XM_011545476.2	CXHXorf23	XM_015443571.1	97.73
BCO1_01	BCO1	XM_011523109.2;XM_017023287.2;XM_017023288.2;XM_017023286.2;NM_017429.3	BCO1	XM_015442752.1	100.0
BCO2_01	BCO2	NM_001256398.2;NM_001256400.2;NM_001256397.2;NM_031938.7;NM_001037290.3	BCO2	XM_005579641.2	100.0
BCORL1_01	BCORL1	XM_006724779.2;NM_021946.5;XM_006724777.3;XM_005262455.4;XM_006724776.3;XM_017029722.1;NM_001379451.1;NM_001379450.1;XM_017029721.1;NM_001184772.3;XM_005262456.4;XM_005262453.4	BCORL1	XM_015444190.1	95.6543478261
BCOR_01	BCOR	XM_017029615.1;XM_005272618.3;NM_001123383.1;XM_006724536.3;XM_005272619.4;XM_017029616.2;XM_005272620.4;XM_011543929.2;NM_001123384.2;NM_001123385.2;XM_011543930.1;NM_017745.6;XM_005272616.1;XM_011543931.2	BCOR	XM_015443528.1	100.0
BCR_01	BCR	NM_021574.3;NM_004327.4	BCR	XM_005567803.2	98.0
BCS1L_01	BCS1L	NM_001374085.1;NR_163955.1;NM_001371456.1;NM_001371444.1;NM_001371449.1;NM_001374086.1;NM_001320717.2;NM_001371451.1;NM_001371450.1;NM_001371448.1;NM_001079866.2;NM_001371443.1;NM_001257342.2;NM_004328.5;NM_001257343.2;NM_001371453.1;NM_001371452.1;NM_001257344.2;NM_001318836.2;NM_001371446.1;NM_001371447.1;NM_001371455.1;NM_001371454.1	LOC102123539	XM_005574297.1	91.84
BDH1_01	BDH1	XM_017007008.2;NM_203314.3;XM_017007010.2;XM_017007015.1;XM_005269352.3;XM_017007011.1;NM_203315.2;NM_004051.5;XM_017007007.1;XM_017007009.2;XM_017007012.1;XM_011513067.3;XM_005269355.4	BDH1	XM_005545329.2	88.64
BDH2_01	BDH2	XM_017008461.2;XM_006714274.3;XM_011532128.2;XM_011532127.2;NM_020139.4;XM_005263140.3;XM_017008462.2	BDH2	XM_015450713.1	100.0
BDKRB1_01	BDKRB1	NM_001386007.1;NM_000710.4	BDKRB1	XM_015453260.1	94.0032
BDKRB2_01	BDKRB2	NM_000623.4;NM_001379692.1	BDKRB2	XM_015454196.1	100.0
BDNF_01	BDNF	NM_001143807.2;NM_170735.5;NM_001709.5;NM_001143816.1;NM_001143806.1;NM_170733.3;NM_001143808.1;NM_001143812.1;NM_001143810.1;NM_001143813.2;NM_001143805.1;NM_170732.4;NM_170731.5;NM_001143814.2;NM_170734.3;XM_011520280.2;NM_001143811.1;NM_001143809.1	BDNF	XM_005578351.2	97.92
BDP1_01	BDP1	XM_017009631.1;XM_017009634.1;XM_011543512.2;XM_017009632.1;XM_017009633.1;XM_011543511.3;XM_017009630.1;NM_018429.3	BDP1	XM_005557116.2	78.0
BEAN1_01	BEAN1	XM_011522888.1;XM_011522890.1;XM_011522891.1;XM_011522883.1;NM_001197224.4;NM_001178020.3;XM_011522892.2;NM_001197225.4;NM_001136106.5;XM_011522884.1;XM_011522889.1	BEAN1	XM_015443037.1	95.24
BECN1_01	BECN1	XM_017025262.2;XM_005257760.4;NM_003766.4;NM_001313998.2;NM_001313999.1;XM_005257759.3;XM_017025264.2;XM_017025263.2;NM_001314000.1;XM_011525421.2	BECN1	XM_015438525.1	94.0
BECN2_01	BECN2	NM_001290693.1	BECN2	XM_005539663.1	94.0032
BEGAIN_01	BEGAIN	NM_020836.4;NM_001385090.1;NM_001385091.1;NM_001159531.2;XM_024449669.1;NM_001385100.1;NM_001385101.1;NM_001385098.1;NM_001385096.1;NM_001385099.1;NM_001385097.1;XM_005267920.5;NM_001385102.1;NM_001385094.1;XM_005267921.3;NM_001385095.1;NR_169571.1;XM_011537031.1;XM_005267919.4;NM_001385082.1;XM_024449670.1;NM_001385092.1;XM_024449671.1;NM_001385093.1;NM_001385085.1;NM_001385103.1;NM_001385084.1;…	BEGAIN	XM_005562216.2	94.44
BEND2_01	BEND2	XM_011545447.1;XM_017029266.1;NM_001184767.1;NM_153346.5;XM_017029267.1	BEND2	XM_015443683.1	98.0
BEND3_01	BEND3	NM_001367314.1;NM_001080450.2;XM_005267080.4;XM_011536005.3	BEND3	XM_015449015.1	100.0
BEND4_01	BEND4	NM_207406.4;XM_017008185.1;NM_001159547.2	BEND4	XM_015450093.1	94.0
BEND5_01	BEND5	XM_017002331.1;NM_024603.4;NR_146232.1;XM_011542141.3;NM_001349795.1;NM_001302082.1;NM_001349794.1;XR_001737408.2;XM_011542142.2;NM_001349793.1	BEND5	XM_015452605.1	100.0
BEND6_01	BEND6	XR_001743233.2;NM_152731.3;XR_001743236.2;XM_017010408.2;XM_017010406.1;NM_001318539.1;XM_017010407.2;XR_001743235.2;XM_011514346.3;XR_001743234.2	BEND6	XM_005552682.2	100.0
BEND7_01	BEND7	XM_011519397.2;XM_011519392.2;XM_011519402.2;XM_011519400.2;NM_001370075.2;XM_011519405.2;XM_011519403.2;XM_011519395.2;XM_011519410.3;XM_011519394.2;NM_001378151.1;XR_002956970.1;NM_001378150.1;XR_002956968.1;XR_002956969.1;XM_017015915.1;XM_011519404.3;XM_024447885.1;XM_011519399.2;XM_011519398.2;XM_011519396.2;XR_930478.2;XR_930473.1;NM_001100912.2;XR_930472.1;XM_011519411.2;XM_011519391.2;XM_…	BEND7	XM_015455570.1	87.5
BEST1_01	BEST1	XM_011545230.3;NM_004183.4;NM_001300786.2;XM_011545229.3;XM_005274215.4;XR_001747954.2;XM_005274216.4;NM_001300787.2;NM_001363593.2;XM_005274210.4;NM_001363592.1;XM_011545233.3;XR_001747952.2;XM_005274221.4;XR_001747953.2;XM_005274219.4;XM_017018230.2;NM_001363591.2;NR_134580.2;NM_001139443.2	BEST1	XM_015434136.1	88.89
BEST2_01	BEST2	NM_017682.3	BEST2	XM_015440908.1	97.56
BEST3_01	BEST3	XM_011537962.2;XM_011537963.1;NM_001282613.1;NM_032735.3;NM_152439.3;NM_001282614.1;XM_011537961.1;XM_011537965.2	BEST3	XM_015431194.1	100.0
BEST4_01	BEST4	XM_017001023.1;NM_153274.3;XM_017001022.1;XM_024446367.1	BEST4	XM_005543573.1	95.35
BET1L_01	BET1L	NM_001098787.1;NM_016526.4	LOC107127220	XM_015434195.1	98.0
BET1_01	BET1	NR_133909.2;NM_005868.6;NR_133908.2;NM_001317739.2	BET1	XM_005550206.2	100.0
BEX1_01	BEX1	NM_018476.4	BEX1	NM_001287634.1	94.29
BEX2_01	BEX2	NM_001168400.2;NM_032621.4;NM_001168401.2;NM_001168399.1	LOC102118724	XM_005594222.1	98.0
BEX3_01	BEX3	NM_014380.3;NM_001282674.1;NM_206915.2;NM_206917.3	NGFRAP1	XR_001487780.1	97.83
BEX4_01	BEX4	NM_001127688.2;NM_001080425.4	BEX4	XM_005594215.2	100.0
BEX5_01	BEX5	NM_001012978.3;NM_001159560.1	BEX5	XM_015444494.1	100.0
BFAR_01	BFAR	NM_001330500.2;XM_005255350.2;NM_016561.3	BFAR	XM_005591302.2	98.0
BFSP1_01	BFSP1	XM_017028005.2;NM_001195.5;NM_001278608.1;NM_001278606.2;NM_001278607.2;NM_001161705.2	BFSP1	XM_015457653.1	98.0
BFSP2_01	BFSP2	XM_024453788.1;XM_024453789.1;XM_017007315.1;NM_003571.4	BFSP2	XM_015445086.1	97.83
BGLAP_01	BGLAP	NM_001199662.1;NM_199173.6;NM_001199663.1;NM_001199661.1;NM_001199664.1	BGLAP	XM_005541474.2	97.56
BGN_01	BGN	XM_017029724.2;NM_001711.6	BGN	XM_005594898.2	90.0
BHLHA15_01	BHLHA15	NM_177455.4	BHLHA15	XM_005549103.2	97.5
BHLHA9_01	BHLHA9	NM_001164405.2	BHLHA9	XM_005582423.2	94.2868571429
BHLHB9_01	BHLHB9	NM_001350269.2;NM_001142528.2;NM_001350268.2;NM_001142525.2;NM_001142529.1;NM_001142524.2;NM_001142530.1;NM_030639.3;NM_001350270.1;NM_001142527.2;NM_001142526.2	BHLHB9	XM_015443760.1	94.0032
BHLHE22_01	BHLHE22	NM_152414.5	BHLHE22	XM_005563427.2	95.74
BHLHE23_01	BHLHE23	NM_080606.4	BHLHE23	XM_015430066.1	100.0
BHLHE40_01	BHLHE40	XM_024453798.1;NM_003670.3	BHLHE40	XM_005547661.2	98.0
BHLHE41_01	BHLHE41	NM_030762.3	BHLHE41	XM_005570417.2	100.0
BHMT2_01	BHMT2	NM_001178005.2;NM_017614.5	BHMT2	XM_005557236.2	85.7102040816
BHMT_01	BHMT	NM_001713.3	BHMT	XM_005557235.2	100.0
BICC1_01	BICC1	XM_011540191.2;XM_011540190.3;NM_001080512.3;XM_017016678.1;XM_005270169.5;XM_011540185.2;XM_024448175.1;XM_024448174.1;XM_017016677.1	BICC1	XM_015456347.1	98.0
BICD1_01	BICD1	NR_148725.2;XM_011520812.3;NM_001003398.3;NM_001354188.2;NM_001363603.1;NM_001714.4;NM_001354189.2;XR_002957369.1;XM_011520813.2;NM_001354186.2;XM_011520814.3;XM_011520815.3;NM_001354187.2	BICD1	XM_005570522.2	100.0
BICD2_01	BICD2	NM_001003800.2;NM_015250.4;XM_017014551.1	BICD2	XM_005582258.2	97.78
BICDL1_01	BICDL1	XM_006719697.3;XR_944836.3;XM_011539000.2;XR_001748923.1;XM_011538999.2;NR_147894.1;XM_006719694.3;NR_147892.1;XM_006719696.3;XR_944834.2;NR_147893.1;NM_001367886.1;NM_207311.2	CCDC64	XR_001483667.1	95.74
BICDL2_01	BICDL2	NM_001103175.2;XM_005255135.4;XM_011522391.2;NM_001369667.1	CCDC64B	XM_015442614.1	80.49
BICRAL_01	BICRAL	NM_015349.2;XR_002956272.1;NM_001318819.2;XM_024446390.1;XM_024446389.1	GLTSCR1L	XM_015448898.1	93.33
BICRA_01	BICRA	XM_011526883.2;XM_005258833.4;XM_006723180.3;NM_015711.3	GLTSCR1	XM_015441033.1	98.0
BID_01	BID	NM_197967.2;NM_197966.3;NM_001244572.1;NM_001244567.1;NM_001196.4;NM_001244570.1;NM_001244569.1	BID	XM_015457460.1	95.56
BIK_01	BIK	NM_001197.5	BIK	XM_015457096.1	92.0
BIN1_01	BIN1	NM_001320641.2;NM_001320632.2;NM_139345.3;NM_001320640.2;NM_139346.3;NM_001320642.1;NM_139351.3;NM_139343.3;NM_004305.4;NM_001320634.1;NM_139347.3;NM_139344.3;NM_139349.3;NM_139348.3;NM_001320633.2;NM_139350.3	LOC102131261	XM_015444822.1	97.4358974359
BIN2_01	BIN2	XR_001748746.1;XM_024449016.1;NM_001364781.1;NM_001364780.1;NM_001290008.2;NM_001364779.1;NM_001290009.2;NM_001290007.2;NM_016293.4	BIN2	XM_005570886.2	100.0
BIN3_01	BIN3	NR_156436.1;XM_011544587.1;XM_011544586.2;NM_018688.6;NM_001363046.1	BIN3	XM_005562820.2	98.0
BIRC2_01	BIRC2	NM_001256166.2;NM_001256163.1;NM_001166.4	BIRC2	XM_015435638.1	100.0
BIRC3_01	BIRC3	XM_024448467.1;NM_001165.5;NM_182962.3	BIRC3	XM_005579456.2	92.31
BIRC5_01	BIRC5	NM_001012270.2;NM_001168.3;NM_001012271.2;XR_934452.3;XR_243654.5	BIRC5	XM_015437851.1	94.0
BIRC6_01	BIRC6	XM_005264452.4;XM_011533003.2;XM_017004558.1;XM_017004556.1;XM_017004559.1;XM_017004557.1;XM_006712056.3;XM_005264455.4;XM_011533005.2;XM_005264450.4;NM_001378125.1;XM_005264454.5;NM_016252.3;XR_244950.4;XM_006712055.3;XM_006712054.3;XM_017004560.1;XM_005264451.4;XM_005264453.4;XR_001738858.2	BIRC6	XR_001484597.1	100.0
BIRC7_01	BIRC7	NM_139317.3;NM_022161.4	BIRC7	XM_005569559.2	97.37
BIRC8_01	BIRC8	NR_159880.1	ACAP2	XR_001488377.1	45.7142857143
BIVM_01	BIVM	NM_001159596.2;NM_017693.4	BIVM	XM_015439495.1	93.33
BLCAP_01	BLCAP	NM_001167822.2;NM_006698.4;NM_001317075.1;NM_001167821.1;NM_001317074.1;NM_001167820.1;XM_017027599.1;NM_001167823.2	BLCAP	XM_005568968.2	100.0
BLID_01	BLID	NM_001001786.3	BLID	XM_005580266.2	97.14
BLK_01	BLK	NM_001330465.2;XM_011543827.1;XM_011543828.3;XM_011543829.3;NM_001715.3;XM_011543824.1;XM_011543825.3	BLK	XM_015454444.1	96.0
BLMH_01	BLMH	NM_000386.4	BLMH	XM_005583335.2	98.0
BLM_01	BLM	NM_001287247.2;NM_001287248.2;XM_011521881.2;XM_006720632.2;XM_011521882.3;NM_000057.4;NM_001287246.2	BLM	XR_001492295.1	94.0
BLNK_01	BLNK	NM_013314.4;NR_047682.1;NM_001258440.1;NM_001114094.1;NM_001258441.1;NR_047681.1;NR_047683.1;NR_047680.1;NM_001258442.1	BLNK	XM_015456490.1	96.0
BLOC1S1_01	BLOC1S1	NR_037655.1;NR_037657.1;NM_001487.3;NR_037656.1	BLOC1S1	XM_015431001.1	100.0
BLOC1S2_01	BLOC1S2	NM_001282437.1;NM_001282438.1;NM_001282439.1;XM_017016102.1;NM_173809.5;NM_001001342.2;NM_001282436.1	BLOC1S2	XM_015455893.1	97.62
BLOC1S3_01	BLOC1S3	NM_212550.5	BLOC1S3	XM_015441257.1	98.0
BLOC1S4_01	BLOC1S4	NM_018366.3	BLOC1S4	XM_005554432.2	100.0
BLOC1S5_01	BLOC1S5	NM_001199322.1	LOC102135838	XR_001491761.1	44.0024
BLOC1S6_01	BLOC1S6	NR_132350.1;NR_132351.1;NR_132354.1;NM_001311256.1;NR_132357.1;NM_001311255.1;NR_132352.1;NR_132353.1;NR_132356.1;NR_132355.1;NR_132358.1;NR_132359.1;NM_012388.4	BLOC1S6	XM_015452424.1	85.9968
BLVRA_01	BLVRA	XM_011515474.3;XM_017012520.2;XM_024446867.1;NM_000712.4;NM_001253823.1	BLVRA	XM_005549715.2	100.0
BLVRB_01	BLVRB	NM_000713.3	BLVRB	XM_005589281.2	100.0
BLZF1_01	BLZF1	NM_001320973.2;NM_003666.3	BLZF1	XM_005539921.2	98.0
BMERB1_01	BMERB1	NM_001142469.1;NM_033201.3	C20H16orf45	XM_005591321.2	83.9962
BMF_01	BMF	NM_033503.4;NM_001003943.3;NM_001003942.1;NM_001003940.2	BMF	XM_015452639.1	100.0
BMI1_01	BMI1	NM_005180.9;NM_001204062.1	BMI1	XM_015455643.1	98.0
BMP10_01	BMP10	NM_014482.3	BMP10	XM_005575695.1	94.0
BMP15_01	BMP15	NM_005448.2	BMP15	XM_005593597.2	92.5
BMP1_01	BMP1	NR_033403.2;NR_033404.2;NM_001199.4;NM_006129.5	BMP1	XR_001492863.1	95.35
BMP2K_01	BMP2K	XM_017008382.1;XM_011532102.1;NM_198892.1;XM_017008381.1;XM_005263117.1;NM_017593.4	BMP2K	XM_005554968.2	100.0
BMP2_01	BMP2	NM_001200.4	BMP2	XM_005568382.2	94.0
BMP3_01	BMP3	NM_001201.5;XM_006714291.3	BMP3	XM_005554958.2	100.0
BMP4_01	BMP4	NM_001202.6;NM_001347915.1;NM_001347914.1;NM_001347916.1;NM_001347913.1;NM_001347912.1;NM_001347917.1;NM_130850.5;NM_130851.3	BMP4	XM_015453802.1	94.59
BMP5_01	BMP5	NM_021073.4;XM_024446524.1;NM_001329756.2;NM_001329754.2;XM_011514817.3	BMP5	XM_015449286.1	94.0
BMP6_01	BMP6	NM_001718.6	BMP6	XM_015449914.1	96.0
BMP7_01	BMP7	NM_001719.3	BMP7	XM_005569414.2	97.14
BMP8A_01	BMP8A	NM_181809.4	LOC102137293	XM_015453280.1	100.0
BMP8B_01	BMP8B	XM_017002155.1;XM_011542024.2;XM_006710616.3;XM_011541381.2;NM_001720.5;XR_946640.2;XR_946750.2;XM_005271149.4;XM_017002156.1;XR_946749.2;NM_181809.4;XM_017001198.2;XR_946641.2;XM_011542022.2;XM_011541382.2;XR_946642.2;XM_024449299.1;XM_011542025.2;XR_946748.2	BMP8B	XM_015453277.1	98.0
BMPER_01	BMPER	XM_017011800.2;XM_017011801.2;NM_133468.5;NM_001365308.1;XM_005249633.3	BMPER	XM_005549818.2	100.0
BMPR1A_01	BMPR1A	NM_004329.3;XM_011540103.2;XM_011540104.2	BMPR1A	XM_015456098.1	98.0
BMPR1B_01	BMPR1B	NM_001256793.2;XM_011532201.2;NM_001256794.1;NM_001203.3;XM_017008558.1;XM_017008559.1;XM_017008561.1;NM_001256792.1;XM_017008560.1	BMPR1B	XM_015450666.1	97.78
BMPR2_01	BMPR2	NM_001204.7;XM_011511687.1	BMPR2	XM_015432556.1	98.0
BMS1_01	BMS1	XR_246522.1;XM_011540402.2;XM_005271846.3;XR_428728.2;XM_005271848.3;XR_002957049.1;XR_001747266.1;NM_014753.4	BMS1	XM_015455920.1	94.0
BMT2_01	BMT2	NM_152556.3	C3H7orf60	XM_015447956.1	100.0
BMX_01	BMX	NM_001320866.2;NM_203281.3;XM_017029752.2;NM_001721.7	BMX	XM_005593035.2	95.74
BNC1_01	BNC1	NM_001301206.2;XM_011521893.1;XM_011521894.1;NM_001717.4	BNC1	XM_015453188.1	96.0
BNC2_01	BNC2	NM_001317939.2;NM_017637.6;NM_001317940.2	BNC2	XM_015437128.1	100.0
BNIP1_01	BNIP1	NM_001205.3;NM_013979.3;XM_011534638.1;NM_013978.3;NM_013980.3	BNIP1	XM_005558540.2	100.0
BNIP2_01	BNIP2	NM_001368057.1;NM_001368059.1;NM_001368058.1;NM_004330.4;NM_001320675.4;NM_001368060.1;NM_001368061.1;NM_001320674.2	BNIP2	XM_005559689.2	98.0
BNIP3L_01	BNIP3L	NM_001330491.2;NM_004331.3	BNIP3L	XM_015454368.1	98.0
BNIP3_01	BNIP3	NM_004052.3	BNIP3	XM_015456881.1	94.29
BNIP5_01	BNIP5	XM_011514598.2;XM_011514597.2;NM_001010903.5;XM_011514596.2	C4H6orf222	XM_005553178.2	96.0
BNIPL_01	BNIPL	XM_011509236.1;XM_024453491.1;XM_017000420.1;NM_138278.4;XR_921748.1;NM_001159642.2;XM_024453496.1;XR_921747.1	BNIPL	XM_005541940.2	100.0
BOC_01	BOC	XM_017007450.2;XM_017007448.1;XR_001740359.2;XM_011513305.3;XM_005247897.3;XM_017007441.2;XM_024453818.1;NM_001378073.1;NM_001301861.2;XM_017007443.1;NM_001378074.1;NM_001378075.1;XM_017007445.1;XM_017007444.1;NM_001301867.2;NM_033254.4;XM_017007455.1;XM_017007454.2;XM_017007447.1;XM_017007446.1;XM_017007452.1;XM_017007453.1;XM_017007442.2;XM_017007449.1	BOC	XM_015446425.1	91.11
BOD1L1_01	BOD1L1	XM_005248150.3;XM_011513830.3;XM_011513827.2;XM_011513829.2;XM_017008010.1;NM_148894.3;XM_006713958.3;XM_017008009.1;XM_005248151.3	BOD1L1	XM_015450177.1	94.0
BOD1L2_01	BOD1L2	NM_001257964.2	RBM43	XM_005573141.2	38.0016
BOD1_01	BOD1	NM_138369.3;NR_164701.2;NR_164700.2;XM_017010017.2;NR_164703.2;NM_001159651.3;NR_164702.2	BOD1	XM_005558549.2	98.0
BOK_01	BOK	NM_032515.5;XM_017004775.1;XM_011511696.2;XM_017004776.1;XM_011511697.3	BOK	XM_005574887.2	74.2897142857
BOLA1_01	BOLA1	NM_016074.5;XM_006711348.3;NM_001321025.2;NM_001321026.2	BOLA1	XM_005542041.2	96.0
BOLA2B_01	BOLA2B	NM_001320579.1;NM_001031827.2;NM_001320607.2;NM_001039182.4;NR_135304.1	BOLA2B	XM_005591633.2	97.14
BOLA3_01	BOLA3	NM_001035505.2;NM_212552.3	BOLA3	XM_015433436.1	91.8875675676
BOLL_01	BOLL	XM_024453054.1;XM_011511693.3;NM_197970.3;NM_001284358.1;NM_001284361.2;XM_011511694.2;XM_024453053.1;NM_001284362.2;NM_033030.6;XM_006712715.4;XM_011511692.3	BOLL	XM_005573840.2	98.0
BOP1_01	BOP1	NM_015201.5	BOP1	XM_015455374.1	97.14
BORA_01	BORA	NM_024808.5;NM_001286746.3;NM_001366664.2;NM_001286747.1	BORA	XM_005585989.2	100.0
BORCS5_01	BORCS5	NM_001300742.3;XM_011520551.2;NM_001330356.2;NM_058169.6	DCAF5	XM_015453921.1	42.0
BORCS6_01	BORCS6	NM_017622.3	BORCS6	XM_005582833.2	94.29
BORCS7_01	BORCS7	NM_001136200.2;NM_144591.4	BORCS7	XM_005566325.2	96.0
BORCS8_01	BORCS8	NM_001145783.2	LOC102131217	XR_001487222.1	38.0
BPGM_01	BPGM	NM_001724.5;NM_199186.2;XM_011516527.2;NM_001293085.1	BPGM	XM_005550827.2	100.0
BPHL_01	BPHL	NM_004332.4;NM_001302777.1;NR_026648.2;XR_002956297.1;XR_002956298.1;NR_026649.2;XR_002956299.1	BPHL	XR_001490506.1	96.0
BPIFA1_01	BPIFA1	NM_130852.3;NM_016583.4;NM_001243193.2	BPIFA1	XM_015457930.1	98.0
BPIFA2_01	BPIFA2	NM_001319164.2;NM_080574.4	BPIFA2	XM_005568718.2	94.0
BPIFA3_01	BPIFA3	XR_244132.3;XR_002958455.1;XR_002958456.1;NM_178466.5;NM_001042439.2	BPIFA3	XM_005568721.2	98.0
BPIFB1_01	BPIFB1	XM_024452018.1;NM_033197.3	BPIFB1	XM_015457931.1	100.0
BPIFB2_01	BPIFB2	NM_025227.3	BPIFB2	XM_005568712.1	100.0
BPIFB3_01	BPIFB3	NM_182658.3;NM_001376932.1	BPIFB3	XM_015457928.1	94.0
BPIFB4_01	BPIFB4	NM_182519.2	BPIFB4	XM_005568717.2	97.62
BPIFB6_01	BPIFB6	XM_017027663.1;NM_174897.2	BPIFB6	XM_015430079.1	94.0
BPIFC_01	BPIFC	XM_011530089.2;NM_174932.2;XM_017028740.1;XM_011530088.2;XM_011530090.2	BPIFC	XM_015457276.1	94.0
BPI_01	BPI	XM_024451972.1;NM_001725.3	BPI	XR_001494142.1	98.0
BPNT1_01	BPNT1	XM_017000043.1;XM_017000046.1;NM_001286151.1;NM_001286150.1;XM_005273005.4;XM_005273000.5;XM_011509064.2;XM_005273004.3;NM_001286149.2;XM_017000044.1;XM_011509063.2;XM_005272999.5;XM_005272998.3;XM_006711114.3;NM_006085.6	BPNT1	XM_015450205.1	100.0
BPNT2_01	BPNT2	NM_017813.5;XR_928786.2	IMPAD1	XM_005563361.2	92.0
BPTF_01	BPTF	XM_011524524.3;XM_011524525.2;XM_011524522.2;XM_005257155.3;XM_011524526.2;XM_005257160.2;XM_017024354.2;XM_005257161.3;XM_011524523.2;XR_001752449.1;XM_011524520.2;XM_011524521.2;XM_005257152.3;NM_182641.4;XM_005257151.3;XM_005257150.3;XM_017024353.2;XM_005257154.3;XM_005257153.3;XM_005257157.3;XM_005257156.3;XM_005257159.2;XM_005257158.3;NM_004459.7;XM_024450647.1;XM_024450646.1	BPTF	XM_015438756.1	98.0
BPY2_01	BPY2	NM_001002761.1;NM_004678.3;NM_001002760.1	LOC102125586	XR_001489288.1	82.0
BRAF_01	BRAF	XR_001744858.1;NM_001374244.1;NM_004333.6;XM_017012559.1;NM_001374258.1;XR_001744857.1;NM_001378472.1;NM_001378473.1;NM_001354609.2;NM_001378469.1;NM_001378467.1;NM_001378468.1;NM_001378475.1;NM_001378470.1;NM_001378471.1;NM_001378474.1	BRAF	XR_001489735.1	98.0
BRAP_01	BRAP	XM_017019994.1;XM_017019995.1;XM_005253944.4;XM_017019992.1;NM_006768.5;XM_017019993.1;XM_011538789.3	BRAP	XM_005572271.2	98.0
BRAT1_01	BRAT1	XM_017011833.1;XM_017011836.2;XM_011515181.2;XM_024446682.1;XM_011515179.2;NM_001350627.2;XM_011515182.2;XM_011515186.2;NM_001350626.2;XM_017011834.1;NM_152743.4;XM_011515183.1;XM_011515178.1;NR_146879.2;XM_011515184.3;XM_011515177.2	BRAT1	XM_015447037.1	98.0
BRCA1_01	BRCA1	NM_007299.4;NM_007294.4;NM_007300.4;NM_007298.3;NR_027676.2;NM_007297.4	BRCA1	XM_015437859.1	91.9978
BRCA2_01	BRCA2	NM_000059.4	BRCA2	XM_015439130.1	90.0
BRCC3_01	BRCC3	NM_001242640.1;XM_005274751.4;NM_024332.3;XM_017029838.1;NM_001018055.3	BRCC3	XM_005595047.2	100.0
BRD1_01	BRD1	XM_017028722.2;NR_146335.1;XR_002958681.1;NM_001349940.1;XM_017028718.1;XR_001755192.1;XM_017028715.1;XM_017028719.1;XM_017028714.1;NM_001304808.3;XR_244360.1;NM_001349942.1;NM_001349941.1;NM_001304809.1;XR_001755193.1;XR_002958680.1;NR_146334.1;XR_001755194.1;XM_017028721.1;XM_017028716.1	BRD1	XR_001493740.1	97.14
BRD2_01	BRD2	NM_001199456.1;NM_001291986.2;NM_001113182.3;NM_001199455.1;XR_001743557.2;NM_005104.4;XR_241911.3	BRD2	XM_015448780.1	97.44
BRD3OS_01	BRD3OS	NR_149319.1;NM_001355256.2	LOC102136641	XR_284437.2	97.14
BRD3_01	BRD3	XM_011519052.2;NM_007371.4;XM_017015165.2;XM_017015166.2;XM_006717291.3	BRD3	XM_015436242.1	96.0
BRD4_01	BRD4	NM_001379292.1;NM_001330384.2;NM_058243.2;NM_014299.2;NM_001379291.1	BRD4	XM_015440619.1	98.0
BRD7_01	BRD7	XM_017023181.1;NM_013263.5;XR_933289.3;XR_933290.3;XM_011523048.2;XM_011523047.2;XM_017023179.1;XM_011523049.2;XR_001751896.2;NM_001173984.3;XR_933291.3;XM_011523046.3;XM_011523050.3;XM_017023180.1	BRD7	XM_015443011.1	97.1428571429
BRD8_01	BRD8	NM_001300961.2;NM_006696.4;NM_001164326.1;NM_139199.2;NM_001300966.2;NM_001300962.2	BRD8	XM_015451932.1	98.0
BRD9_01	BRD9	XR_002956175.1;XR_002956174.1;XR_002956173.1;NR_164742.1;XM_024446200.1;NM_001375862.1;NM_001375863.1;XM_024446195.1;XM_017009780.1;NM_001317951.2;NM_001375861.1;NR_134296.1;NM_001009877.3;NM_001375879.1;NM_001375877.1;NM_001375878.1;XM_006714494.3;XM_024446198.1;XM_024446199.1;XM_024446196.1;NM_023924.5;XM_024446197.1;XR_002956172.1;XM_024446194.1	BRD9	XM_015451180.1	98.0
BRDT_01	BRDT	XM_006710857.4;NM_001242807.2;XM_011542036.3;NM_001242806.2;NM_001242805.2;NM_001242808.2;XM_011542033.3;XM_006710853.4;XM_006710856.4;XM_006710855.4;XM_011542034.3;XM_011542035.3;NM_001726.4;NM_207189.4;XM_006710854.4;NM_001242810.2;XM_011542032.3	BRDT	XM_015432879.1	94.0
BRF1_01	BRF1	NM_001519.4;XM_024449553.1;XM_005267563.4;NM_001242788.2;NM_001242789.1;XM_005267561.4;NM_001242786.1;XM_011536673.2;NM_001242787.1;NM_145685.2	BRF1	XM_015454277.1	90.0
BRF2_01	BRF2	NM_018310.4	BRF2	XM_005563056.2	100.0
BRI3BP_01	BRI3BP	XM_011537940.2;NM_080626.6	BRI3BP	XM_005572605.1	92.0
BRI3_01	BRI3	XM_017011935.2;XM_017011931.2;XM_017011936.1;NM_015379.5;XM_017011932.2;XM_017011933.2;NM_001159491.2;XM_017011934.2	BRI3	XM_015447082.1	92.86
BRICD5_01	BRICD5	NM_182563.3	BRICD5	XM_005590952.2	92.31
BRINP1_01	BRINP1	NM_014618.3	BRINP1	XM_005580937.2	98.0
BRINP2_01	BRINP2	XM_024448722.1;XM_011509826.1;NM_021165.4;XM_005245379.2	BRINP2	XM_005540074.2	100.0
BRINP3_01	BRINP3	NM_199051.3;XM_011509472.2;XM_017001125.1;XM_017001128.1;XM_011509476.2;XM_017001129.1;NM_001317188.1;XM_017001131.1;XM_011509475.2;XM_017001130.1;XM_017001126.1;XM_017001127.1	BRINP3	XM_015447239.1	98.0
BRIP1_01	BRIP1	XM_011525340.3;XM_011525333.3;XM_017025201.1;XM_011525338.2;XM_017025200.1;XM_011525337.2;XM_011525339.3;XM_011525336.2;XM_011525334.2;XM_017025203.1;XM_017025202.1;NM_032043.3;XM_011525335.3;XM_011525332.3	BRIP1	XM_015438384.1	96.0008
BRIX1_01	BRIX1	NM_018321.4	BRIX1	XM_005556698.2	100.0
BRK1_01	BRK1	NM_018462.5	BRK1	XM_015435393.1	94.0
BRME1_01	BRME1	NM_001345848.1;XM_024451714.1;XM_024451715.1;NM_024323.5;NM_001345843.1;NM_001345844.1;XM_011528287.2;XM_024451718.1;XM_011528286.2;XM_024451716.1;NM_001345847.2;XM_024451717.1;XM_024451712.1;NM_001345846.2;XM_024451713.1	C19H19orf57	XM_015440701.1	92.0
BRMS1L_01	BRMS1L	XM_017021703.1;XM_017021704.2;XM_017021705.1;XM_005268128.1;XM_006720274.2;XM_006720275.2;NM_032352.4	BRMS1L	XM_005561090.2	96.0
BRMS1_01	BRMS1	XM_024448425.1;XR_002957138.1;NM_015399.4;XM_024448426.1;NM_001024957.2	BRMS1	XM_005577168.2	97.62
BROX_01	BROX	XM_017000376.2;XM_005273069.5;NM_001375661.1;NM_001288580.1;XM_006711173.4;NM_001375758.1;NM_001288581.1;NM_001288579.1;XM_017000374.2;XM_017000375.2;XM_011509214.3;NM_144695.4;XR_001736986.1	BROX	XM_005540915.2	100.0
BRPF1_01	BRPF1	XM_024453744.1;XR_001740257.1;XM_005265449.1;NM_001003694.2;XM_024453741.1;XM_011534101.1;XM_005265450.1;NR_160918.1;XM_024453743.1;NM_001319049.1;XM_024453742.1;NM_004634.2;NM_001319050.1	BRPF1	XM_015446243.1	95.56
BRPF3_01	BRPF3	XM_011514492.1;NM_015695.3;XM_005249011.3;XR_926148.1;XM_005249010.2;XR_002956276.1;XM_011514491.1;XM_011514490.1;XM_011514489.1;XR_926149.1	BRPF3	XR_001490294.1	91.832244898
BRS3_01	BRS3	NM_001727.2	BRS3	XM_005594701.2	100.0
BRSK1_01	BRSK1	XM_011527395.2;NM_032430.2;XM_024451739.1;XM_005259327.3;XR_430213.4	BRSK1	XM_015441057.1	89.9956
BRSK2_01	BRSK2	NR_046331.2;XM_011520462.2;XR_930925.1;XM_017018533.1;XR_001748026.2;NM_001256630.1;XR_242831.2;XM_017018532.1;NM_001256629.2;XM_011520461.2;NM_003957.4;XM_017018535.1;XM_017018534.1;XR_002957207.1;XR_930926.2;XM_006718374.2;XM_017018537.1;XM_017018536.1;XM_017018538.1;XR_001748025.1;NM_001256627.2;XM_006718376.2;NM_001282218.2;XM_005253218.3	BRSK2	XR_283676.2	94.0
BRWD1_01	BRWD1	NM_001007246.2;NM_033656.4;XM_011529611.1;XR_001754864.1;XM_017028373.1;NM_018963.5;XM_017028375.1	BRWD1	XM_015446852.1	100.0
BRWD3_01	BRWD3	NM_153252.5;XM_017029384.1;XM_017029385.2;XR_430519.3	BRWD3	XM_015443969.1	98.0
BSCL2_01	BSCL2	NM_001386028.1;NM_001386027.1;NR_037946.1;NM_032667.6;NM_001130702.2;NM_001122955.4;NR_037949.1;NR_037948.1	BSCL2	XM_015434129.1	96.0
BSDC1_01	BSDC1	NM_001300958.2;NM_018045.8;NM_001143889.3;NR_125352.2;NM_001143890.3;NM_001143888.3;XM_005270986.4;XM_011541677.2	BSDC1	XM_005544099.2	94.2857142857
BSG_01	BSG	XM_017027173.2;NM_198590.3;NM_198591.4;NM_001728.4;NM_198589.3;NM_001322243.2	BSG	XM_005587297.2	98.0
BSND_01	BSND	NM_057176.3	BSND	XM_005543261.2	94.0
BSN_01	BSN	NM_003458.4	BSN	XM_015445452.1	98.0
BSPH1_01	BSPH1	NM_001128326.2;XM_017026118.1	BSPH1	XM_015441034.1	81.9996
BSPRY_01	BSPRY	XM_006717149.3;NM_001317944.2;NM_001317943.2;NM_017688.3	BSPRY	XM_015436837.1	93.33
BST1_01	BST1	XM_005248186.2;XM_011513878.3;XM_011513879.2;NM_004334.3;XM_017008566.2;XM_017008565.2;XM_005248185.2;XM_011513881.2	BST1	XM_015450074.1	100.0
BST2_01	BST2	NM_004335.4	BST2	XM_005588381.2	62.8557142857
BSX_01	BSX	NM_001098169.2	BSX	XM_005579972.2	100.0
BTAF1_01	BTAF1	NR_165093.1;NR_165092.1;NR_165097.1;XM_011540326.2;NR_165094.1;NR_165099.1;NR_165104.1;NR_165101.1;NR_165098.1;XM_011540327.2;NR_165102.1;NR_165091.1;XM_017016877.1;NR_165090.1;NR_165095.1;NR_165096.1;NM_003972.3;XM_011540328.2;NR_165103.1	BTAF1	XM_015456389.1	100.0
BTBD10_01	BTBD10	NM_032320.7;XM_024448712.1;XR_001748000.2;XM_024448713.1;XR_001748002.2;XM_017018405.1;XM_017018409.1;XR_001748001.2;NM_001297742.1;XM_017018410.1;NM_001297741.1;XM_017018411.1;XM_017018406.2	BTBD10	XM_015435071.1	100.0
BTBD11_01	BTBD11	XM_011537909.2;NM_001347944.1;XM_017018807.2;XM_011537910.3;NM_001018072.2;NM_001347943.2;XM_005268645.3;NM_001017523.2	BTBD11	XM_015431490.1	92.0
BTBD16_01	BTBD16	XM_017015637.1;NM_001318189.2;XM_011539242.2;XM_017015636.1;XM_011539239.2;XM_011539241.2;XM_011539240.2;NM_144587.5	BTBD16	XM_015456788.1	85.71
BTBD17_01	BTBD17	NM_001080466.2;XM_011524791.2;XM_017024622.1	BTBD17	XM_015438801.1	100.0
BTBD18_01	BTBD18	NM_001145101.1;XM_011545212.2	LOC102140699	XR_273675.2	40.0
BTBD19_01	BTBD19	XM_011540803.2;XR_001736996.1;XR_001736997.1;XM_006710386.3;XM_017000447.1;XR_246238.4;XM_011540805.2;NM_001136537.1;XM_017000448.1;XM_017000449.1	BTBD19	XM_015436840.1	94.0
BTBD1_01	BTBD1	NM_025238.4;NM_001011885.2;XR_002957648.1;XR_931846.3	BTBD1	XM_015453194.1	94.0
BTBD2_01	BTBD2	XM_011528127.1;NM_017797.4	BTBD2	XM_015440564.1	97.14
BTBD3_01	BTBD3	NM_001282552.2;NM_001282551.1;NM_001282550.1;NM_014962.4;NM_001282554.1;NM_181443.3;XM_017027728.2;XM_017027730.2	BTBD3	XM_015457783.1	98.0
BTBD6_01	BTBD6	NM_033271.3;XM_005268188.3	BTBD6	XM_005562383.2	96.0
BTBD7_01	BTBD7	NM_001289133.2;XM_017021438.1;XM_011536939.2;NM_001002860.4	BTBD7	XM_005562066.2	98.0
BTBD8_01	BTBD8	NM_001376131.1	KIAA1107	XM_015432829.1	100.0
BTBD9_01	BTBD9	XM_011514280.3;NM_152733.2;XM_011514279.3;XM_017010227.2;XM_011514282.3;NM_001099272.2;NM_001172418.1;XM_011514281.3;NM_052893.2	BTBD9	XM_015449459.1	97.22
BTC_01	BTC	NM_001729.4;XM_011532211.1;XM_017008568.1;NM_001316963.2	BTC	XM_005555059.2	88.572
BTD_01	BTD	XM_017007088.1;NM_001370658.1;XM_024453724.1;NM_001323582.1;NM_001370753.1;XM_011534041.2;NM_001370752.1;NM_001281726.2;NM_001281724.3;NM_001281725.2;NM_001281723.3	BTD	XM_015445053.1	98.0
BTF3L4_01	BTF3L4	NM_001136497.2;NM_001243767.1;NM_152265.5	BTF3L4	XM_005543379.2	96.0
BTF3_01	BTF3	NM_001037637.1;NM_001207.4;NR_026983.1	LOC102141293	XR_001489939.1	97.67
BTG1_01	BTG1	NM_001731.3	LOC102137611	XR_001489841.1	100.0
BTG2_01	BTG2	NM_006763.3	BTG2	XM_005540488.1	100.0
BTG3_01	BTG3	XM_024452052.1;XM_011529441.1;XM_017028265.1;XM_017028266.1;NM_001130914.2;NM_006806.5;XM_024452051.1	BTG3	XM_015446961.1	98.0
BTG4_01	BTG4	XM_024448589.1;XM_024448588.1;XR_001747911.2;XM_011542880.2;XR_947855.2;XR_947835.2;XM_024448587.1;XR_947851.2;NM_017589.4;XM_024448590.1;XR_947848.2;XR_002957152.1;NM_001367975.1;NM_001367974.1;XM_011542878.3;XM_024448591.1;XM_011542879.2;XM_011542876.2;NM_001367976.1;XR_947852.2;XM_024448592.1;XR_947834.2;XR_947849.2	BTG4	XM_015435691.1	96.0
BTK_01	BTK	NM_001287344.1;NM_001287345.1;NM_000061.3	BTK	XM_015443894.1	98.0
BTLA_01	BTLA	NM_001085357.2;XM_011512447.3;NM_181780.4;XM_017005748.2	BTLA	XM_005548167.2	94.0016
BTN1A1_01	BTN1A1	NM_001732.3	BTN1A1	XM_015448905.1	98.0
BTN2A1_01	BTN2A1	NM_001197234.3;NM_007049.5;NM_001197233.2;NM_078476.4	LOC101926537	NM_001284114.1	94.0
BTN2A2_01	BTN2A2	XM_024446302.1;NM_181531.3;XM_011514231.3;NM_001197239.2;XM_006714955.3;XM_005248798.4;NM_001197237.2;XM_017010168.2;NM_001197240.2;XM_011514229.2;XM_017010169.1;XM_017010167.1;NM_006995.5;XM_006714953.4;XM_017010166.2;NM_001197238.2;XM_011514228.2;XM_005248797.3	BTN2A2	XR_001490373.1	97.14
BTN3A1_01	BTN3A1	NM_001145009.2;XM_005248834.4;NM_001145008.2;XM_006714983.3;XR_001743132.1;XM_005248833.2;XR_926039.3;XR_001743130.1;NM_007048.6;NM_194441.3	BTN3A1	XM_005553794.2	93.614893617
BTN3A2_01	BTN3A2	XM_017010216.2;XM_017010217.2;NM_007047.5;XM_011514267.3;XM_017010211.1;XM_005248832.4;XM_005248827.4;NM_001197248.2;XM_005248831.4;NM_001197249.2;NM_001197246.2;NM_001197247.3;XM_017010212.1;XM_006714982.4;XM_017010213.2;XM_006714981.4;XM_011514269.3;XM_006714980.4;XM_011514271.2;XM_011514270.3;XM_017010214.2;XM_017010215.2;XM_006714979.4	BTN3A2	XR_001490377.1	90.0
BTN3A3_01	BTN3A3	NM_006994.5;NM_001242803.2;NM_197974.3	LOC107129452	XR_001490036.1	86.1155555556
BTNL2_01	BTNL2	NM_001304561.1;XM_017011057.1	LOC102146213	XR_273196.2	57.1451428571
BTNL3_01	BTNL3	NM_197975.3	BTNL3	XM_005558827.2	86.0
BTNL8_01	BTNL8	NM_001040462.3;XM_011534653.2;NM_024850.2;NM_001159709.1;XM_011534652.3;NM_001159708.1;NM_001159710.1;XM_011534649.2;XM_011534651.3;NM_001159707.1;XM_011534650.2	BTNL8	XM_015452388.1	80.0768
BTNL9_01	BTNL9	XM_024454380.1;XM_006714823.4;XM_017009113.2;XM_006714824.4;NM_152547.5;XM_011534444.3;NM_001308245.2;XM_006714825.4;XM_017009115.2;XM_017009114.1;XR_001742017.2	BTNL9	XM_015452389.1	85.7188571429
BTRC_01	BTRC	NM_033637.4;XM_017016871.1;XM_017016874.1;NM_001256856.1;XM_006718054.2;XM_017016872.1;XM_017016873.2;XM_011540320.2;NM_003939.5;XM_024448246.1;XM_024448247.1;XR_001747256.1;XM_017016870.1	BTRC	XM_015455908.1	98.0
BUB1B_01	BUB1B	NM_001211.6	BUB1B	XM_015452641.1	100.0
BUB1_01	BUB1	NM_001278616.1;NM_004336.5;XR_923001.3;NM_001278617.1	BUB1	XM_005575250.2	97.44
BUB3_01	BUB3	NM_004725.4;NM_001007793.2	BUB3	XM_005566672.1	100.0
BUD13_01	BUD13	NM_001159736.1;XM_011543035.2;NM_032725.4	BUD13	XM_015435750.1	100.0
BUD23_01	BUD23	XM_011515779.2;XR_002956407.1;XM_011515778.1;NM_017528.5;NR_045512.2;NM_001202560.3;XM_006715847.1;NR_037776.3	WBSCR22	XM_015447220.1	97.3
BUD31_01	BUD31	XM_005250671.5;NM_001370410.1;XM_005250670.5;NM_001370407.1;XM_017012760.2;NM_003910.4;XM_017012761.2	BUD31	XM_015447100.1	97.14
BVES_01	BVES	NM_007073.4;NM_001199563.2;NM_147147.3;XM_011535398.2	BVES	XM_005552257.2	100.0
BYSL_01	BYSL	NM_004053.4	BYSL	XM_005553019.2	98.0
BZW1_01	BZW1	NM_001321694.2;NM_001321691.2;NM_001207068.3;NM_001321688.2;NM_001207069.1;NM_001321693.2;XM_017005393.1;NM_001321690.1;NM_014670.3;NM_001207067.2	BZW1	XM_005573876.2	94.0
BZW2_01	BZW2	XM_006715707.1;NM_001159767.1;XM_006715708.1;NM_001362719.2;NM_001362717.2;NM_014038.3;NM_001362718.2	BZW2	XM_005550056.2	100.0
C10orf105_01	C10orf105	NM_001168390.2;XM_011539809.2;NM_001164375.3;XM_011539808.2	C9H10orf105	XM_015456212.1	96.0
C10orf120_01	C10orf120	NM_001010912.4	C9H10orf120	XM_005566653.2	95.56
C10orf126_01	C10orf126	NR_164114.1
C10orf143_01	C10orf143	NM_001355042.2;XM_024448008.1;NR_034125.1;NR_149170.1	DNTT	XM_005566080.2	48.9389361702
C10orf53_01	C10orf53	NM_182554.4;NM_001042427.3	C9H10orf53	XM_005565135.2	94.87
C10orf62_01	C10orf62	NM_001009997.3	C9H10orf62	XM_005566128.2	89.7987755102
C10orf67_01	C10orf67	NM_001351306.2;XM_011519441.1;XM_011519445.2;XM_011519440.1;NM_001365862.2;NM_001371909.1;NM_153714.3;XM_017016031.1;XR_001747077.2;XM_011519442.2;XM_011519446.1;XR_930487.1;XR_930488.1	C9H10orf67	XR_001493329.1	98.0
C10orf71_01	C10orf71	XM_005269477.3;XM_005269476.4;XM_005269478.4;NM_001135196.2;XM_017015619.1	C9H10orf71	XM_015456021.1	90.0
C10orf82_01	C10orf82	NM_001350930.2;NM_144661.4;NM_001350931.2;NM_001330142.3;XM_024447829.1;XM_011539344.3;XM_011539346.3;XM_011539345.3;XM_011539347.3	C9H10orf82	XM_015456758.1	84.4994444444
C10orf88_01	C10orf88	NM_024942.4;XR_001747204.1	C9H10orf88	XM_005566660.2	96.0
C10orf90_01	C10orf90	XM_011539217.2;XR_002956950.1;XR_002956955.1;XR_002956948.1;XR_002956947.1;NR_146939.2;NM_001350922.2;XR_002956946.1;XR_002956949.1;XM_011539223.2;XR_002956952.1;NM_001350923.2;NM_001350921.2;XR_002956954.1;NM_001004298.3;XR_002956951.1;XR_002956953.1	LOC102128656	XM_015456855.1	98.0
C10orf95_01	C10orf95	NM_001363580.1	C9H10orf95	XM_015455946.1	90.3168
C10orf99_01	C10orf99	NM_207373.3;XM_005269811.3	C9H10orf99	XM_005565274.2	94.0
C11orf16_01	C11orf16	XM_017018013.1;NM_020643.3	C14H11orf16	XM_005578673.2	97.14
C11orf1_01	C11orf1	NM_001330371.1;NM_022761.3;XM_011542957.3;XM_011542958.2	C14H11orf1	XM_015435342.1	100.0
C11orf21_01	C11orf21	NM_001329958.2;XM_011520034.2;NR_138249.2;NM_001142946.3	C14H11orf21	XM_005578845.2	97.56
C11orf24_01	C11orf24	XM_005274053.4;NM_022338.4;XM_011545103.3;NM_001300913.2	C14H11orf24	XM_015434356.1	98.0
C11orf42_01	C11orf42	XM_011519927.3;XM_011519926.3;NM_173525.3	C14H11orf42	XM_005578817.2	91.4308571429
C11orf45_01	C11orf45	NR_045767.1;NR_169216.1;NR_169215.1;NR_169217.1	ELAVL2	XM_015437100.1	36.0
C11orf49_01	C11orf49	NM_024113.5;XM_017018279.1;NR_103472.2;NM_001278222.1;XM_017018281.1;NM_001003678.3;XM_017018280.1;NR_103471.2;XM_017018278.1;XM_011520365.3;XM_017018276.2;XM_011520364.2;NM_001003677.3;XM_017018277.2;XM_017018282.1;NM_001003676.2;XM_006718315.2	C14H11orf49	XM_015434098.1	98.0
C11orf52_01	C11orf52	NM_080659.3;NR_037651.1	C14H11orf52	XM_015435707.1	94.0032
C11orf53_01	C11orf53	XM_011542804.2;NM_198498.3	C14H11orf53	XM_015435684.1	95.56
C11orf54_01	C11orf54	NM_001351986.2;NM_001369406.2;NM_001351990.2;NM_001351989.2;XM_011542781.2;NM_001351985.2;NM_001351988.2;NM_001351991.2;NM_001286069.2;NM_001351993.2;NM_001286067.2;XM_011542782.3;NM_001286070.1;NM_001286068.2;NM_001351992.2;NM_001286071.1;XM_017017617.1;NM_001351987.2;NM_014039.4	C14H11orf54	XM_005579366.2	100.0
C11orf58_01	C11orf58	XM_017017143.2;NM_014267.6	C14H11orf58	XM_005578510.2	98.0
C11orf65_01	C11orf65	XM_011542643.2;XM_005271412.3;XM_017017248.1;XM_005271413.3;XM_011542642.1;NM_152587.5;XM_005271414.4;NR_147053.2;XM_017017246.1;XM_017017247.1;XM_011542641.2;XM_005271415.4;XM_011542640.2;XM_011542639.2;NM_001351110.2;NM_001330368.2	C14H11orf65	XM_015435669.1	98.0
C11orf68_01	C11orf68	NM_001135635.2;NM_031450.4	C14H11orf68	XM_005577212.1	81.3920930233
C11orf71_01	C11orf71	NM_001271562.2;NM_019021.4	C14H11orf71	XM_015435743.1	98.0
C11orf80_01	C11orf80	NM_001302084.2;NM_024650.3	C14H11orf80	XM_015434406.1	100.0
C11orf86_01	C11orf86	NM_001353554.2;NM_001136485.3	LOC102131260	XM_005595753.2	82.86
C11orf87_01	C11orf87	XM_011542817.2;XM_011542818.2;NM_207645.4	LOC102133862	XR_001492233.1	45.9998
C11orf91_01	C11orf91	XM_017017053.1;NM_001166692.1	C14H11orf91	XM_015435266.1	97.14
C11orf94_01	C11orf94	NM_001080446.3	C14H11orf94	XM_005578089.2	96.0
C11orf96_01	C11orf96	NM_001145033.2	C14H11orf96	XM_005578136.2	69.9966
C11orf97_01	C11orf97	NM_001190462.2	C14H11orf97	XM_005579383.2	100.0
C12orf29_01	C12orf29	NM_001009894.3	C11H12orf29	XM_015431379.1	98.0
C12orf40_01	C12orf40	NM_001031748.4;NM_001319247.2;XM_005268806.3;NR_135051.2	C11H12orf40	XR_001483368.1	97.2972972973
C12orf42_01	C12orf42	XM_011538300.1;XM_011538305.1;XM_011538306.1;XM_017019277.1;XM_017019276.1;XM_011538293.2;XM_011538292.2;NM_001278420.2;XM_011538308.2;XM_017019280.1;XM_011538291.1;XM_017019281.1;NR_103526.2;XR_001748690.1;XR_001748691.1;NM_001099336.2;NM_198521.4;XM_011538297.2;NM_001278419.2;XM_017019279.1;XM_011538295.1;XM_017019278.1;XR_001748694.1;XM_011538315.2;XM_024448971.1;XM_006719377.3;XR_001748692.1;…	C11H12orf42	XM_015431461.1	97.73
C12orf43_01	C12orf43	NR_104409.2;NM_001286197.2;NM_001286198.2;NM_001286196.2;XM_017019829.2;NM_001286192.2;NM_001286195.2;NM_001286191.2;NM_022895.3	C11H12orf43	XM_005572423.2	100.0
C12orf4_01	C12orf4	NM_001346157.1;XM_006718992.3;NR_144380.1;NM_001346153.1;NM_001352962.1;NM_020374.4;NM_001304811.1;NM_001346155.1;NR_144379.1;NR_144382.1;NM_001346156.1
C12orf50_01	C12orf50	NM_152589.3;XM_017018886.2;NM_001363616.2;XM_024448866.1;XM_017018888.2;XM_011537985.1;XM_024448865.1;XM_024448868.1;XM_017018887.1	C11H12orf50	XM_015431373.1	100.0
C12orf54_01	C12orf54	XM_011537896.2;XM_017018796.1;XM_005268636.3;NM_152319.4	NRF1	XM_015448031.1	51.3513513514
C12orf56_01	C12orf56	XR_944485.2;XM_024448831.1;NM_001170633.2;XM_024448830.1;XM_017018770.1;NM_001099676.3;XR_944486.2	C11H12orf56	XM_015430723.1	98.0
C12orf57_01	C12orf57	NM_001301838.1;NM_001301836.1;NM_001301837.1;NM_138425.4;NM_001301834.1;NR_126035.1	C11H12orf57	XM_015430313.1	88.89
C12orf60_01	C12orf60	XM_005253322.4;NM_175874.4;XM_017018874.1;XM_011520568.2;XM_011520569.2;XM_024448859.1;XM_024448858.1;XM_017018873.1	C11H12orf60	XM_015430418.1	98.0
C12orf66_01	C12orf66	NM_001300941.2;NM_152440.5;NM_001300940.1	C11H12orf66	XM_015431149.1	98.0
C12orf71_01	C12orf71	NM_001384983.1;NM_001080406.2	C11H12orf71	XM_015430545.1	93.48
C12orf73_01	C12orf73	XM_017019916.2;XM_017019917.2;XM_011538718.3;NM_001135570.3	C11H12orf73	XM_005572061.2	83.996
C12orf75_01	C12orf75	NM_001145199.2	LOC107126956	XR_001484128.1	96.0
C12orf76_01	C12orf76	XM_017019297.1;NR_148515.1;NR_148514.1;NM_207435.2;NR_148517.1;NR_148516.1	LOC102133400	XM_005572225.1	96.0
C13orf42_01	C13orf42	XM_024449398.1;NR_102431.2;NM_001351589.1;NR_102432.2	LOC107127885	XM_015439009.1	91.84
C13orf46_01	C13orf46	XM_011534859.2;XM_017020909.1;XR_941433.2;XM_011534858.2;XM_006719995.3;XM_011534860.2;NM_001365455.2	LOC102135763	XM_005586329.2	97.14
C14orf119_01	C14orf119	NM_017924.4;XM_017021390.2	C7H14orf119	XM_005560837.2	91.9968
C14orf132_01	C14orf132	NM_001282463.2;NM_001282464.1;NM_001252507.3;NM_001289139.2;XM_017021469.1	C7H14orf132	XR_001492655.1	97.78
C14orf177_01	C14orf177	NR_161368.1;NR_161367.1	STK26	XM_015444144.1	41.3043478261
C14orf178_01	C14orf178	NR_161324.1;NR_161323.1	C7H14orf178	XM_015454045.1	91.9978
C14orf180_01	C14orf180	XM_005267638.3;NM_001286399.2;NM_001008404.3;NM_001286400.2;XM_011536764.2	C7H14orf180	XM_015454253.1	100.0
C14orf28_01	C14orf28	NM_001017923.2;XM_024449468.1;XM_011536408.1	C7H14orf28	XM_015453738.1	98.0
C14orf39_01	C14orf39	XM_011536690.3;XM_011536704.1;XM_017021247.1;NM_174978.3;XM_024449555.1;XM_011536703.2;XM_017021248.2	C7H14orf39	XM_015453861.1	100.0
C14orf93_01	C14orf93	XM_017021572.2;XM_024449685.1;XM_017021576.1;XM_024449687.1;NM_021944.4;XM_011537059.1;XM_006720231.1;NM_001130708.3;XM_017021575.2;XM_011537060.3;XM_011537062.2;XM_005267971.1;NM_001130706.3;NM_001282968.2;XM_017021570.2;NM_001282969.1;XM_006720232.2;XM_017021574.2;XM_005267972.2;NM_001282970.2;XM_017021573.1	C7H14orf93	XM_015453285.1	100.0
C15orf39_01	C15orf39	NM_015492.5	C7H15orf39	XM_015453098.1	95.56
C15orf40_01	C15orf40	NM_001160116.2;NM_001160113.2;XM_011521214.2;NM_144597.3;XM_006720385.2;NM_001160114.2;NR_027649.2;NM_001160115.2;XM_011521213.2;NR_027650.2;XM_011521212.2	C7H15orf40	XM_005560309.2	94.0016
C15orf48_01	C15orf48	NM_197955.3;NM_032413.4	C7H15orf48	XM_005559440.2	96.0
C15orf61_01	C15orf61	NM_001143936.2	C7H15orf61	XM_005559887.2	97.14
C15orf62_01	C15orf62	NM_001130448.3	C7H15orf62	XM_005559216.2	90.0032
C15orf65_01	C15orf65	NM_001198784.2	C7H15orf65	XM_005559618.2	96.0
C16orf46_01	C16orf46	NM_152337.3;XM_017022916.1;XM_017022917.1;XM_005255792.2;XM_011522849.2;XM_011522848.2;XM_024450149.1;NM_001100873.1	C20H16orf46	XM_015442703.1	96.0
C16orf54_01	C16orf54	NM_175900.4	C20H16orf54	XM_005591576.2	92.0
C16orf70_01	C16orf70	XM_011523350.3;NM_025187.5;NM_001320542.2;NM_001320541.2;XM_006721284.3;XM_017023731.1;NM_001320540.2;XM_017023730.1;XM_017023729.1;NM_001320543.2	C20H16orf70	XM_015443044.1	100.0
C16orf72_01	C16orf72	XM_011522462.3;NM_014117.3	C20H16orf72	XM_005591229.2	100.0
C16orf74_01	C16orf74	NR_161452.1;NM_206967.3;NR_161453.1;NR_161454.1	C20H16orf74	XR_001487512.1	88.57
C16orf78_01	C16orf78	NM_144602.4	C20H16orf78	XM_005591870.2	100.0
C16orf82_01	C16orf82	NM_001145545.2	C20H16orf82	XM_005591504.2	95.65
C16orf86_01	C16orf86	XM_005255952.5;XM_024450274.1;NM_001012984.3	C20H16orf86	XR_001487529.1	100.0
C16orf87_01	C16orf87	NR_145835.2;NM_001348660.2;NR_145834.2;NM_001348661.2;NR_145837.2;NR_145836.2;NM_001001436.4;XM_024450271.1	C20H16orf87	XM_005591837.2	69.9972
C16orf89_01	C16orf89	NM_001098514.3;XM_017022972.1;XM_011522392.2;XM_017022973.1;XM_017022974.1;XM_005255143.3;NM_152459.4	C20H16orf89	XM_005591169.1	97.14
C16orf90_01	C16orf90	NM_001353385.2;NM_001353384.1;NM_001080524.2;NM_001353383.1;NM_001353382.1;XM_024450393.1	C20H16orf90	XM_005591084.2	97.14
C16orf91_01	C16orf91	NM_001272051.2	C20H16orf91	XM_005590853.2	97.62
C16orf92_01	C16orf92	XR_002957779.1;NM_001353379.2;NM_001109659.2;XR_002957776.1;NM_001109660.2;XR_002957777.1;XM_024450161.1;XR_002957778.1	C20H16orf92	XM_005591604.2	100.0
C16orf95_01	C16orf95	NM_001195124.3;NM_001195125.2;NM_001256917.1	C20H16orf95	XR_001487557.1	85.1358
C16orf96_01	C16orf96	XM_005255301.3;XM_005255298.3;NM_001145011.1;XM_011522475.2	C20H16orf96	XM_015442412.1	97.14
C17orf100_01	C17orf100	NM_001105520.2	C16H17orf100	XM_005582674.2	100.0
C17orf107_01	C17orf107	NM_001145536.2	C16H17orf107	XM_015437502.1	100.0
C17orf113_01	C17orf113	NM_001358661.2	LOC107127834	XM_015438493.1	100.0
C17orf49_01	C17orf49	NM_001142798.3;NM_001142799.3;NR_037717.1;NM_174893.4	QDPR	NM_001283860.1	60.977804878
C17orf50_01	C17orf50	NM_145272.4	C16H17orf50	XM_005583481.2	100.0
C17orf58_01	C17orf58	NM_001382359.1;NM_181655.4;NM_181656.5	C16H17orf58	XM_005584763.2	98.0
C17orf64_01	C17orf64	NM_181707.3;XM_005257035.4;XM_005257036.2;XM_005257033.5;XM_017024166.2;XM_005257034.5	C16H17orf64	XM_005583899.2	95.56
C17orf67_01	C17orf67	NM_001085430.4	PDZD9	XM_005591433.2	56.0
C17orf75_01	C17orf75	XM_017024941.2;NM_022344.4;XM_017024940.2;XM_005258022.4	C16H17orf75	XM_005583403.2	96.0
C17orf78_01	C17orf78	NM_173625.5;XM_011524649.3;NM_001321399.2;XM_011524647.3;XM_011524648.3	C16H17orf78	XM_005583928.2	98.0
C17orf80_01	C17orf80	XM_011524962.2;NM_001351265.2;NM_001288771.3;NM_001100622.4;NM_001288770.3;NM_017941.5;XM_011524961.1;NM_001100621.3;NM_001351264.2;XM_006721966.4	C16H17orf80	XR_001486159.1	97.87
C17orf97_01	C17orf97	NM_001013672.5	C16H17orf97	XM_005582403.2	94.0
C17orf98_01	C17orf98	NM_001080465.3	C16H17orf98	XM_005583986.2	95.35
C17orf99_01	C17orf99	XM_017023997.1;NM_001163075.2;XM_017023998.1;XM_011524152.2;XM_017024000.1;XM_017024001.1	C16H17orf99	XM_015438908.1	94.29
C18orf21_01	C18orf21	NM_001201476.1;NM_001201474.1;NM_031446.5;XM_005258364.5;NM_001201475.1	C18H18orf21	XM_005586871.2	97.87
C18orf25_01	C18orf25	NM_145055.5;NM_001008239.2;XM_011525822.2;XM_017025555.1	C18H18orf25	XM_005586800.2	92.0
C18orf32_01	C18orf32	NM_001199346.2;NM_001199356.2;NM_001199355.1;NM_001035005.4	C18H18orf32	XM_005586740.2	90.0036
C18orf54_01	C18orf54	NM_001370309.1;NM_001288982.2;XR_001753148.1;XR_001753149.1;XM_017025567.2;XM_024451093.1;NM_001288980.2;NM_173529.6;NM_001288981.2	C18H18orf54	XM_015439971.1	94.0
C18orf63_01	C18orf63	NM_001174123.2	C18H18orf63	XM_005586444.2	94.0
C19orf12_01	C19orf12	NM_001256047.1;XM_024451734.1;XM_024451735.1;NM_001031726.3;XM_024451738.1;NM_001282931.2;NM_001282930.2;XM_024451737.1;XM_024451736.1;NM_001282929.1;NM_031448.6;NM_001256046.2	LOC102145960	XR_001492236.1	45.9984
C19orf18_01	C19orf18	NM_152474.5	C19H19orf18	XM_005590566.2	92.0024
C19orf25_01	C19orf25	XM_006722653.3;NM_152482.3;XM_005259506.4	C19H19orf25	XM_005587404.2	94.44
C19orf33_01	C19orf33	NM_001317801.2;NM_033520.3	C19H19orf33	XM_005589093.2	90.0
C19orf38_01	C19orf38	XM_024451449.1;XM_005259846.5;NM_001136482.3;XM_024451448.1;XM_005259847.5	C19H19orf38	XM_015440285.1	88.0
C19orf44_01	C19orf44	XM_011528354.3;XR_936211.3;NM_032207.4;XR_936210.3;XM_006722920.4;XM_017027350.2;NM_001288834.2	C19H19orf44	XM_015440616.1	92.0
C19orf47_01	C19orf47	XM_017026292.2;NR_046202.2;XM_005258520.2;XM_024451368.1;XM_011526460.2;XM_017026295.1;XM_024451366.1;NR_156465.2;XM_017026291.1;NM_001256440.1;NM_001256441.2;XM_017026294.1;XM_024451365.1;XM_024451364.1;XM_017026293.2	C19H19orf47	XM_015441287.1	100.0
C19orf48_01	C19orf48	NM_001290152.1;NM_199249.2;NM_001290153.1;NM_001290149.1;NM_032712.3;NM_001290154.1;NM_001290155.1;NM_001290150.1;NM_001290151.1;NM_199250.2	C19H19orf48	NM_001287326.1	65.0025
C19orf53_01	C19orf53	NM_014047.3	LOC102146884	XR_001489197.1	95.24
C19orf54_01	C19orf54	XM_011526778.3;NM_001353806.2;NM_001353807.2;XM_017026622.2;XM_017026623.2;XM_005258776.5;XM_011526786.3;XM_011526775.2;XR_001753666.2;XM_011526774.3;XM_011526784.3;XM_011526785.3;NR_148549.2;NM_001353805.2;XM_011526776.3;NR_148551.2;NM_001353809.2;NR_148550.2;NR_148548.2;XM_017026625.2;XM_011526779.3;XM_006723152.3;NM_001353808.2;XM_006723153.3;XM_011526782.3;XM_011526783.3;NM_198476.5;XM_017026…	C19H19orf54	XM_005589306.2	100.0
C19orf67_01	C19orf67	XM_011528184.2;NM_001277378.2	LOC102119750	XM_005595840.2	98.0
C19orf71_01	C19orf71	NM_001135580.1;XM_011527596.3	C19H19orf71	NM_001285243.1	82.8582857143
C19orf73_01	C19orf73	NM_018111.3	C19H19orf73	XM_005589856.2	91.43
C19orf81_01	C19orf81	NM_001195076.2	C19H19orf81	XM_015441725.1	94.29
C19orf84_01	C19orf84	NR_126530.2;NM_001193623.2	LOC102136630	XM_015452010.1	57.1451428571
C1D_01	C1D	NM_006333.4;NM_173177.3;NM_001190263.2;NM_001190265.2	C1D	XM_015433447.1	100.0
C1GALT1C1L_01	C1GALT1C1L	NM_001101330.3	C1GALT1C1L	NM_001287639.1	100.0
C1GALT1C1_01	C1GALT1C1	NM_152692.4;NM_001011551.3	C1GALT1C1	XM_005594491.2	98.0
C1GALT1_01	C1GALT1	NM_020156.5;XM_024446838.1;XM_017012445.1;XM_017012444.1;XM_011515455.2;XM_017012449.2;XM_011515456.2;XM_017012447.1;XM_017012448.1;XM_017012446.1;XM_017012442.1;XM_011515453.2	C1GALT1	XM_015447712.1	98.0
C1QA_01	C1QA	NM_015991.4;NM_001347466.1;NM_001347465.2	C1QA	XM_015441099.1	83.3314285714
C1QBP_01	C1QBP	NM_001212.4	C1QBP	XM_005582637.2	97.87
C1QB_01	C1QB	NM_001378156.1;NM_000491.5;NM_001371184.3	C1QB	XM_005544500.2	97.78
C1QC_01	C1QC	NM_001347620.2;NM_001114101.3;NM_172369.5;NM_001347619.2	C1QC	XM_015441093.1	97.83
C1QL1_01	C1QL1	NM_006688.5	C1QL1	XM_005584471.2	100.0
C1QL2_01	C1QL2	NM_182528.4	C1QL2	XM_005572952.2	96.0
C1QL3_01	C1QL3	NM_001010908.2	C1QL3	XM_005564714.2	97.37
C1QL4_01	C1QL4	NM_001008223.2;XM_011538270.2	C1QL4	XM_005570764.2	100.0
C1QTNF12_01	C1QTNF12	XM_011541435.2;XM_011541437.1;NM_001014980.3;XM_024446907.1;XM_011541436.2	LOC102130887	XM_005595917.2	97.14
C1QTNF1_01	C1QTNF1	NM_198594.4;NR_049769.3;XM_024450561.1;XM_006721666.1;XM_017024126.1;XM_006721663.1;NM_030968.5;NM_198593.4;NM_153372.2;XM_006721664.1	C1QTNF1	XM_005585153.2	94.29
C1QTNF2_01	C1QTNF2	XM_011534427.2;XM_011534425.2;NM_031908.6;XM_011534426.3;NM_001366504.1	C1QTNF2	XM_005558429.2	97.5
C1QTNF3_01	C1QTNF3	NM_030945.4;NM_181435.6;NR_037951.1;NR_146599.1	C1QTNF3	XM_015451257.1	100.0
C1QTNF4_01	C1QTNF4	XM_017017166.1;NM_031909.3;XM_017017165.1	C1QTNF4	XM_005578883.2	100.0
C1QTNF5_01	C1QTNF5	NM_031433.4;NM_015645.5;NM_001278431.2	C1QTNF5	XM_015435830.1	93.3291111111
C1QTNF6_01	C1QTNF6	NM_031910.4;XM_024452152.1;XM_024452153.1;NM_182486.2;XM_011529857.2;XM_024452155.1;XM_017028569.1;XM_024452154.1;XM_024452151.1;XM_024452150.1;NM_001365878.1	C1QTNF6	XM_005567380.2	93.02
C1QTNF7_01	C1QTNF7	NM_001135171.1;NM_001135170.2;XM_011513772.1;NM_031911.5;XM_011513773.1	C1QTNF7	XM_015450180.1	90.0
C1QTNF8_01	C1QTNF8	XR_001751901.1;NM_207419.3	RAB3GAP1	XM_005573003.2	43.9992
C1QTNF9B_01	C1QTNF9B	NR_104426.1	LOC107127609	XR_001485550.1	42.0
C1QTNF9_01	C1QTNF9	NM_001303137.2;NM_178540.5;NM_001303138.1	C1QTNF9	XM_015439071.1	90.0
C1RL_01	C1RL	NM_001297640.2;NM_001297642.2;NM_001297643.2;NM_016546.4	C1RL	XM_005570552.2	100.0
C1R_01	C1R	NM_001733.7;NM_001354346.2	C1R	XM_015430314.1	97.22
C1S_01	C1S	NM_201442.4;NM_001346850.2;NM_001734.5;XM_005253760.2	C1S	XM_005570001.2	100.0
C1orf100_01	C1orf100	NM_001012970.3;XM_017000571.2;XM_011544128.2;XM_011544124.2;XM_011544130.2;XM_011544129.3;XM_011544125.2;XM_017000572.1;NM_001276349.2;NM_001276348.2	C1H1orf100	XM_015432967.1	90.0
C1orf105_01	C1orf105	XM_011510154.2;XM_011510155.2;NM_139240.4;XM_005245610.4;NM_001300760.1;XM_011510152.2;XM_011510156.2;XM_011510153.2;XM_006711630.2;XM_005245608.3;XM_017002808.1	C1H1orf105	XM_005540006.2	94.2857142857
C1orf109_01	C1orf109	XM_024447825.1;NM_001350764.2;NM_001350765.2;NM_017850.3;NM_001350769.2;NM_001303030.2;NM_001350771.2;NM_001350770.2;NM_001350768.2;NM_001350762.2;NM_001350761.2;NM_001350759.2;NM_001350763.2;NM_001350758.2;NM_001350760.2;NM_001303031.2;NM_001350757.2;XM_005270980.1;XM_011541643.1;NM_001350756.2;NM_001350766.2;NM_001350755.2;NM_001350767.2;XM_011541641.1;XM_011541639.1;XM_011541638.1;XM_011541642…	C19H1orf109	XR_001487011.1	90.0
C1orf112_01	C1orf112	NM_001320048.1;NM_001366772.1;NM_001366773.1;NM_001320047.2;NM_001363739.1;XR_921872.1;XM_011509735.2;NM_001366770.1;NM_001366771.1;NR_159440.1;XM_017001722.2;NM_001366769.1;XM_017001723.1;NM_001366768.1	C1H1orf112	XR_272989.2	100.0
C1orf115_01	C1orf115	NM_024709.5	C1H1orf115	XM_005540896.2	93.33
C1orf116_01	C1orf116	XM_005273259.1;NM_023938.6;XM_011509973.2;XM_006711530.1;NM_001083924.2	C1H1orf116	XM_005540667.2	91.43
C1orf122_01	C1orf122	NM_198446.3;NM_001142726.1	C1H1orf122	XM_005543919.2	87.1794871795
C1orf127_01	C1orf127	XM_017000373.1;NM_001366227.1;NM_001170754.1	C1H1orf127	XM_005544817.2	98.0
C1orf131_01	C1orf131	NM_152379.4;NM_001300830.2	C1H1orf131	XM_005539781.2	95.56
C1orf141_01	C1orf141	NM_001276352.2;XM_017001276.1;XM_011541466.2;XM_011541467.1;XM_011541465.2;NM_001276351.2;XM_011541469.1;NR_075077.2	C1H1orf141	XM_015434413.1	96.0
C1orf146_01	C1orf146	NM_001012425.2;XM_011541447.2	C1H1orf146	XM_005542735.2	97.67
C1orf158_01	C1orf158	NM_001330361.2;NM_152290.4	C1H1orf158	XM_005544756.2	94.29
C1orf159_01	C1orf159	NM_017891.5;NM_001363525.2;NM_001330306.2	NCLN	XM_005587496.2	65.7918421053
C1orf162_01	C1orf162	XM_017000324.2;NM_001300834.2;XM_017000323.1;NM_001300835.2;NM_174896.4	C1H1orf162	XM_015431244.1	92.0
C1orf167_01	C1orf167	XM_024446517.1;XM_011541277.3;XM_024446518.1;XM_011541276.3;XM_011541278.2;XM_011541272.3;NM_001010881.2;XM_024446507.1;XM_024446506.1;XM_024446514.1;XM_024446515.1;XM_024446509.1;XM_024446508.1;XM_024446512.1	C1H1orf167	XM_015442618.1	100.0
C1orf174_01	C1orf174	NM_207356.3;XM_005244743.3;XM_011541323.2	C1H1orf174	XM_015443529.1	75.9982
C1orf185_01	C1orf185	NM_001136508.2;XM_024446529.1;XM_011541282.2;XM_024446528.1	C1H1orf185	XM_005543409.2	96.0
C1orf189_01	C1orf189	NM_001010979.3	C1H1orf189	XM_005541697.2	84.0
C1orf194_01	C1orf194	NR_158763.2;XM_011540647.2;NM_001245025.3;NM_001366201.2;NM_001122961.2;NR_158762.2;NM_001366202.2;NM_001366200.2	LOC102136881	XM_005595930.2	100.0
C1orf198_01	C1orf198	NM_001136494.2;XM_017002599.2;NM_032800.3;NM_001136495.2	LOC102120195	XR_001486880.1	38.0
C1orf210_01	C1orf210	NM_182517.3;NM_001164829.2	LOC102122413	XR_001487595.1	38.0
C1orf216_01	C1orf216	NM_001348691.1;NM_152374.2	C1H1orf216	XR_273909.2	100.0
C1orf21_01	C1orf21	NM_030806.4	C1H1orf21	XM_005540223.2	97.14
C1orf226_01	C1orf226	NM_001135240.2;NM_001085375.2	C1H1orf226	XM_005541142.2	86.3636363636
C1orf232_01	C1orf232	NM_001364667.1;NM_001364669.2	LCORL	XM_015450204.1	50.0016666667
C1orf35_01	C1orf35	NR_130975.2;NM_024319.4	C1H1orf35	XM_015450853.1	52.6326315789
C1orf43_01	C1orf43	NM_015449.4;NM_001297723.1;NM_001098616.3;NM_001297717.2;NM_001297720.2;NM_001297721.1;NM_001297718.2;NM_138740.4	C1H1orf43	XM_015452008.1	97.3
C1orf50_01	C1orf50	NR_040733.2;NM_024097.4	C1H1orf50	XM_005543711.2	93.48
C1orf52_01	C1orf52	NR_024113.2;NM_198077.4;XM_024453363.1	C1H1orf52	XM_005542847.2	100.0
C1orf53_01	C1orf53	NM_001024594.3	C1H1orf53	XM_005540324.2	100.0
C1orf54_01	C1orf54	NM_001301040.1;XM_024449801.1;NM_001301039.1;NM_001301042.1;XM_011509984.3;XM_024449802.1;NM_024579.4;NM_001301041.1	C1H1orf54	XM_015457829.1	92.0
C1orf56_01	C1orf56	NM_017860.5	C1H1orf56	XM_005541941.2	100.0
C1orf68_01	C1orf68	NM_001024679.3	C1H1orf68	XM_005541819.1	95.35
C1orf74_01	C1orf74	NM_152485.4	C1H1orf74	XM_005540713.2	90.0
C1orf87_01	C1orf87	NM_152377.3;XM_017000307.1	C1H1orf87	XM_005543221.2	100.0
C1orf94_01	C1orf94	NM_001134734.2;NM_032884.5	C1H1orf94	XM_005544034.2	88.8906666667
C20orf141_01	C20orf141	NM_080739.2;NM_001256538.2	C10H20orf141	XM_005568506.2	94.59
C20orf144_01	C20orf144	NM_080825.4	C10H20orf144	XM_005568739.2	92.86
C20orf173_01	C20orf173	XR_001754182.1;XM_011528577.1;XM_006723710.2;NR_026933.2;XM_024451835.1;XR_936504.1;NM_001145350.2	C10H20orf173	XM_015457996.1	98.0
C20orf202_01	C20orf202	NM_001009612.3	C10H20orf202	XM_005568569.2	100.0
C20orf203_01	C20orf203	NM_182584.4;XM_024451878.1	LOC102126095	XM_005568687.2	94.44
C20orf204_01	C20orf204	NM_001348090.1;XM_024451876.1	CFAP44	XM_005548130.2	48.9389361702
C20orf27_01	C20orf27	NM_001258429.2;NR_047675.1;NM_001039140.3;NM_001258430.2	C10H20orf27	XM_015457656.1	92.68
C20orf85_01	C20orf85	NM_178456.3	C10H20orf85	XM_005569433.2	100.0
C20orf96_01	C20orf96	XM_006723543.3;NM_080571.1;NM_153269.3	C10H20orf96	XM_005568605.1	97.73
C21orf58_01	C21orf58	XM_017028393.1;NM_001286477.1;XM_011529624.2;XM_005261148.5;NM_001286463.1;XM_011529625.2;NM_001286462.1;XR_002958618.1;NM_001286476.1;XM_011529619.3;XM_011529623.3;NM_058180.5;XM_017028392.1;XM_006724018.4;XM_011529620.3	LOC102138490	XM_005592848.2	57.8968421053
C21orf62_01	C21orf62	NM_001162495.3;NM_019596.6;NM_001162496.3	LEMD3	XM_015431157.1	47.7272727273
C21orf91_01	C21orf91	NM_001100420.2;NM_017447.4;NM_001100421.2	C3H21orf91	XM_015446960.1	96.0008
C22orf15_01	C22orf15	XM_017028612.1;XM_011529912.2;XM_017028611.1;XM_017028614.1;XM_011529907.2;NM_001331041.2;XM_017028618.1;XM_011529908.2;NM_182520.3;XM_017028604.1;XM_017028605.1;XM_017028602.1;XM_017028606.1;XM_017028608.1;NM_001376903.1;XM_024452162.1;XM_024452159.1;XM_024452158.1;NM_001376904.1;NM_001376905.1;XM_024452160.1;XM_024452161.1;XM_017028613.1	LOC102133162	XM_015444525.1	91.8875675676
C22orf23_01	C22orf23	XM_005261783.2;XM_005261782.3;NM_032561.5;NM_001207062.1;XM_005261784.3;XM_005261781.1	C10H22orf23	XM_005567330.2	88.57
C22orf31_01	C22orf31	XM_011530096.3;XM_017028741.1;XM_005261491.3;NM_015370.1	C10H22orf31	XM_005567695.2	97.14
C22orf39_01	C22orf39	NM_001166242.2;NM_173793.5	C10H22orf39	XM_005567982.2	97.67
C22orf42_01	C22orf42	XM_017028631.2;XM_011529922.3;XM_017028630.2;XM_017028629.2;XM_017028632.2;NM_001010859.3	LOC107126850	XR_001483782.1	48.5714285714
C2CD2L_01	C2CD2L	NM_001382611.1;XR_001748054.2;XM_006718948.4;XM_017018628.1;XR_001748053.2;NM_001382613.1;XM_011543076.3;NM_001382612.1;XM_017018627.2;NM_001290474.2;NM_014807.5;XM_017018626.2	C2CD2L	XM_015435822.1	91.43
C2CD2_01	C2CD2	XM_011529524.3;NM_015500.2;XM_011529523.2;XM_005261109.4;XM_011529522.2;NM_199050.3;XM_017028315.1	C2CD2	XM_005548634.2	100.0
C2CD3_01	C2CD3	XM_017017510.1;XM_017017511.2;XM_017017514.1;XM_017017515.2;XR_001747828.2;NM_015531.6;XM_017017512.1;NM_001286577.2;XM_011544904.1;XM_017017513.1;XM_017017516.1;XR_001747826.1;XM_011544905.1;XR_949871.1;XR_001747827.1	C2CD3	XM_015435478.1	100.0
C2CD4A_01	C2CD4A	NM_207322.3	C2CD4A	XM_005559703.2	90.0
C2CD4B_01	C2CD4B	XM_017022170.1;NM_001007595.3	C2CD4B	XM_015452898.1	94.74
C2CD4C_01	C2CD4C	NM_001136263.2;XM_011527694.1	C2CD4C	XM_005587300.2	65.9578723404
C2CD4D_01	C2CD4D	NM_001136003.1;XM_016999989.2;XM_011509055.3	FOXQ1	XM_015448916.1	48.7179487179
C2CD5_01	C2CD5	NM_001286177.1;NM_014802.2;XM_005253538.2;NM_001286176.2;XM_017020270.1;XM_017020268.1;XM_017020269.1;XM_017020265.1;NM_001286175.1;NM_001286174.2;XM_005253539.3;XM_017020273.1;XM_017020272.1;XM_017020277.1;XM_017020266.1;XM_017020276.1;XM_017020271.1;XM_017020267.1;XM_017020275.1;NM_001385322.1;XM_017020274.1;XM_017020279.1;NM_001385323.1;XM_017020264.1;XM_017020278.1;NM_001385333.1;NM_001385332…	C2CD5	XM_015430482.1	98.0
C2CD6_01	C2CD6	XM_011510736.2;NM_001168221.2;XM_006712336.3;XM_006712331.3;XM_024452728.1;XM_006712335.4;NM_001168217.2;NM_152525.6;NM_001168216.2;XM_006712332.3;XM_006712333.3;XM_006712334.3	LOC102118970	XM_015432548.1	94.0032
C2_01	C2	NM_001178063.2;NM_000063.6;NM_001282458.2;NM_001282459.2;NM_001282457.2;NM_001145903.3	C2	XM_005553451.2	92.5
C2orf15_01	C2orf15	NM_144706.4;NM_001317992.2	C13H2orf15	XM_015433262.1	98.0
C2orf16_01	C2orf16	NM_032266.3	C13H2orf16	XM_005576265.2	98.0
C2orf42_01	C2orf42	NM_017880.3;NM_001348761.2;NM_001348764.1;XR_001738795.2;NM_001348760.2;NM_001348759.2;NR_145972.1;NM_001348762.2;NM_001348758.1;NM_001348763.1;NR_145969.2;NR_145968.2;NR_145970.2;NR_145967.2;NR_145971.1	C13H2orf42	NM_001283561.1	100.0
C2orf49_01	C2orf49	XM_024453136.1;NM_001286537.2;XM_017004892.2;XM_024453135.1;NM_024093.3	C13H2orf49	XM_015433334.1	100.0
C2orf50_01	C2orf50	NM_001371320.1;XM_006711857.2;XM_006711858.2;NM_182500.4;NM_001371321.1	C13H2orf50	XM_015434001.1	97.62
C2orf66_01	C2orf66	NM_213608.3	C12H2orf66	XM_015432525.1	97.5
C2orf68_01	C2orf68	NM_001013649.4	C13H2orf68	XM_005575408.2	98.0
C2orf69_01	C2orf69	NM_153689.6	C12H2orf69	XM_005573856.1	100.0
C2orf72_01	C2orf72	NM_001144994.2	C12H2orf72	XM_005574945.2	91.43
C2orf73_01	C2orf73	XM_024452689.1;NM_001100396.2;XM_024452687.1;XM_024452688.1;XM_011532513.3;NM_001369401.1;XM_005264134.3;NM_001369403.1	C13H2orf73	XM_005575878.2	96.0
C2orf74_01	C2orf74	NM_001316317.1;NM_001143960.2;NM_001367069.1;NM_001367070.1;NM_001367071.1;NM_001143959.4	C13H2orf74	XM_015433621.1	100.0
C2orf76_01	C2orf76	XM_017003354.2;NM_001322330.1;NM_001322332.1;NM_001322331.2;XR_001738623.2;NM_001322329.1;NM_001017927.3	C12H2orf76	XR_001483827.1	98.0
C2orf78_01	C2orf78	NM_001353344.1;NM_001080474.2	C13H2orf78	XM_005575584.2	98.0
C2orf80_01	C2orf80	XM_017004074.1;NM_001099334.3;XM_017004077.1;XM_024452880.1;XM_017004076.1;XM_017004078.1;XM_017004075.1	C12H2orf80	XM_015432677.1	96.0
C2orf81_01	C2orf81	NM_001316766.2;NM_001145054.1;NM_001316764.3;NM_001316765.2	C13H2orf81	XM_015433520.1	94.59
C2orf83_01	C2orf83	NM_001162483.1;NM_020161.3	LOC107130316	XR_001492292.1	40.0004
C2orf88_01	C2orf88	XM_011511983.1;NM_001042519.2;XM_011511986.2;NM_032321.3;NM_001042521.2;XM_006712795.3;XM_011511984.3;XM_017005096.1;XM_011511985.3;XM_005246905.1;XM_011511982.1;NM_001042520.1	C12H2orf88	XM_015432495.1	98.0
C2orf91_01	C2orf91	NR_161189.1	TSBP1	NM_001283296.1	49.998
C2orf92_01	C2orf92	XM_024453109.1;XM_024453108.1;XM_024453106.1;XM_024453110.1;XM_024453111.1;NR_038386.1;XM_024453105.1;NM_001351368.1;XM_024453112.1	LOC102133559	XM_015433240.1	94.7394736842
C3AR1_01	C3AR1	NM_004054.4;NM_001326475.2;NM_001326477.2	C3AR1	XM_005570035.2	96.0
C3_01	C3	NM_000064.4	C3	XM_005587719.2	98.0
C3orf14_01	C3orf14	NM_001291941.3;XM_017006931.1;NM_020685.5;NM_001291942.2	C2H3orf14	XM_005547514.2	100.0
C3orf18_01	C3orf18	NM_001171740.3;NM_016210.5;XM_011533784.2;XM_011533781.2;XM_011533785.2;XM_011533790.1;XM_011533782.2;XM_017006547.1;NM_001171743.3;XM_017006546.1;XM_011533783.2;XM_024453550.1;XM_011533788.1;XM_011533789.1;XM_024453549.1;NM_001171741.2;XM_024453548.1;XM_017006545.1	C2H3orf18	XM_015445302.1	100.0
C3orf20_01	C3orf20	XM_011534153.3;NM_001184958.2;XM_011534157.2;XM_011534158.2;NM_001184957.2;XM_006713341.2;XM_011534154.3;NM_032137.5;XM_006713342.2;XM_006713343.2	C11H3orf20	XM_005571692.2	98.0
C3orf22_01	C3orf22	XM_017005753.1;XM_017005752.1;XM_011512455.2;NM_152533.3;NR_130715.2;XM_017005751.1;XM_011512457.2	C2H3orf22	XM_005547900.2	92.0024
C3orf33_01	C3orf33	XM_011512710.2;XM_005247379.4;NM_173657.2;XM_011512711.2;NM_001308229.2	C2H3orf33	XM_015444836.1	94.0
C3orf35_01	C3orf35	NR_126514.1;NM_178342.2;NM_001302831.1;XM_017006292.1;XM_017006293.1;NR_126515.1;XM_017006296.1;NM_178344.2;NM_178339.2;XM_017006295.1;NR_126513.1;XM_017006294.1;XM_017006291.1;NR_126512.1;NM_001302832.1	SCAF8	XR_001490107.1	52.6336842105
C3orf36_01	C3orf36	NR_161373.1	C2H3orf36	XM_015445098.1	92.11
C3orf38_01	C3orf38	NM_173824.4;XM_005264745.5	C2H3orf38	XM_015446584.1	100.0
C3orf49_01	C3orf49	NM_001355236.2;XM_024453353.1	TCF7L2	XR_001493619.1	40.0008
C3orf52_01	C3orf52	NM_001171747.1;NM_024616.3	C2H3orf52	XM_005548179.2	98.0
C3orf56_01	C3orf56	NM_001007534.2	C11H3orf56	XM_005571807.2	86.0016
C3orf62_01	C3orf62	NM_198562.3	ZNF597	XM_005591066.2	42.0
C3orf70_01	C3orf70	NM_001025266.3	C2H3orf70	XM_005546586.2	94.29
C3orf80_01	C3orf80	NM_001168214.2	C2H3orf80	XM_005546244.2	100.0
C3orf84_01	C3orf84	XM_011534018.2;XM_011534017.2;XM_011534015.2;NM_001080528.3	C2H3orf84	XM_015445274.1	83.9962
C3orf85_01	C3orf85	NR_161294.1;NM_001351622.2	FAM160A2	XM_015435231.1	71.4257142857
C4BPA_01	C4BPA	NM_000715.4;XM_005273252.4;XM_005273251.2	LOC102142263	XM_005540679.1	92.0
C4BPB_01	C4BPB	XM_005273255.2;NM_001017364.1;NM_001017365.3;NM_000716.3;NM_001017366.3;NM_001017367.1;XM_005273254.5;XM_024449464.1	C4BPB	XM_015449282.1	94.0
C4B_01	C4B	NM_001242823.2;NM_007293.3;NM_001352000.1;NM_001002029.4	LOC102123546	XM_015444757.1	100.0
C4orf17_01	C4orf17	NM_032149.3;XM_011532315.2	C5H4orf17	XM_005555522.2	92.0
C4orf19_01	C4orf19	NM_018302.2;NM_001104629.2;XM_011513713.2;XM_011513712.2	C5H4orf19	XM_015450236.1	96.0
C4orf33_01	C4orf33	XM_005262734.5;XM_017007724.1;NM_001099783.2;XM_017007722.1;XM_017007723.1;XR_001741132.1;NM_173487.3	C5H4orf33	XR_001491009.1	96.0
C4orf36_01	C4orf36	XM_011531615.3;NM_144645.4;XM_011531612.3;XM_011531613.3;XM_017007746.2;NM_001369889.1;NM_001369888.1	C5H4orf36	XM_015450630.1	98.0
C4orf3_01	C4orf3	NM_001170330.1;NM_001001701.4	C5H4orf3	XM_005555810.2	90.0
C4orf45_01	C4orf45	XM_011531671.2;XM_017007809.1;XM_017007808.1;XM_017007810.1;NM_152543.3;XM_011531672.3	C5H4orf45	XM_005556185.2	92.0
C4orf46_01	C4orf46	NR_077235.2;NM_001008393.4;NR_077234.2	C5H4orf46	XM_005556181.2	92.0024
C4orf47_01	C4orf47	NM_001114357.2;XM_005263019.3;XM_011531989.2;XM_017008237.1;XM_017008241.1;XM_017008236.1;XM_017008239.1;XM_017008238.1;XM_017008240.1;NM_001346007.1	C5H4orf47	XM_005556436.2	98.0
C4orf48_01	C4orf48	NM_001141936.3;XM_011513469.3;NM_001168243.1;XM_017008190.1	C5H4orf48	XM_005554303.2	100.0
C4orf50_01	C4orf50	XM_017008893.1;XM_011513603.2;XM_017008892.1;XM_011513604.2;XM_017008894.1;XM_017008891.1;NM_001364690.1;NM_001364689.1	C5H4orf50	XM_015450140.1	81.9962
C4orf51_01	C4orf51	NM_001080531.3;XR_002959748.1;XR_002959750.1;XR_002959751.1;XR_002959754.1;XR_002959755.1;XR_002959746.1;XR_002959747.1;XR_002959752.1;XR_002959753.1;XR_002959756.1;XR_002959749.1	C5H4orf51	XM_005556015.2	96.0
C4orf54_01	C4orf54	XM_373030.11;NM_001354435.2	LOC102133954	XM_015450683.1	100.0
C5AR1_01	C5AR1	NM_001736.4;XM_005259190.5	C5AR1	XM_005589697.2	86.0016
C5AR2_01	C5AR2	NM_001271750.1;NM_018485.3;XM_011526736.2;NM_001271749.2	C5AR2	XM_005589700.2	90.0
C5_01	C5	NM_001735.3;NM_001317163.2;NM_001317164.2	C5	XM_015436776.1	98.0
C5orf15_01	C5orf15	NM_020199.3	C6H5orf15	NM_001283345.1	94.0
C5orf22_01	C5orf22	XM_006714479.2;XM_017009612.2;XM_011514062.3;XM_017009613.2;XM_017009609.1;XM_017009614.1;XM_017009615.1;XM_017009608.2;XM_017009611.2;NR_134298.1;XM_006714480.3;NM_018356.3;XM_017009607.1;XM_017009616.1;XM_017009610.1	C6H5orf22	XM_015451152.1	100.0
C5orf24_01	C5orf24	NM_001300894.2;XM_017009050.1;NM_152409.3;XM_005271889.3;XM_017009049.1;NM_001135586.1	C6H5orf24	XM_005557809.2	100.0
C5orf34_01	C5orf34	NM_198566.4;XR_001742063.2;XM_011514038.3	C6H5orf34	XM_015451343.1	100.0
C5orf38_01	C5orf38	NM_001365689.1;NM_001365688.1;NR_122125.2;NM_178569.3;NM_001306150.1;NR_122126.2;NM_001365685.1;NM_001294337.1;NM_001306149.2;XM_011513975.2	C6H5orf38	XM_015451200.1	85.7142857143
C5orf46_01	C5orf46	NM_206966.3;XM_005268446.3;XM_017009459.1	C6H5orf46	XM_005558172.2	100.0
C5orf47_01	C5orf47	XM_011534431.1;NM_001144954.2	SIPA1L2	XM_015441158.1	64.0
C5orf49_01	C5orf49	XM_011513963.2;NM_001089584.3	C6H5orf49	XM_005556579.2	86.0
C5orf51_01	C5orf51	XM_005248289.4;XM_011514026.3;NM_175921.6;XM_011514032.2;XR_001742054.1	C6H5orf51	XM_005556803.2	97.3
C5orf52_01	C5orf52	XM_011534416.2;NM_001145132.2	C6H5orf52	XM_015452195.1	98.0
C5orf58_01	C5orf58	XM_017009033.1;NR_161261.1;NM_001305394.2;NM_001102609.3;NM_001305393.2;NR_161263.1;NR_131092.3;NR_131091.3;XM_017009032.1;NR_161262.1	C6H5orf58	XM_015452240.1	92.0
C5orf60_01	C5orf60	XM_024446030.1;NM_001142306.2;NR_131066.1;XM_024446031.1;NM_001305388.1	LOC102123880	XM_015456280.1	90.0032
C5orf63_01	C5orf63	NM_001164478.1;XR_948252.3;NM_001164479.1	MARCH3	XR_001491603.1	90.0032
C5orf67_01	C5orf67	NR_161255.1	SYTL2	XR_001485119.1	53.8461538462
C6_01	C6	XM_011514114.3;XM_006714496.4;XM_011514115.3;NM_000065.5;XM_017009818.2;XM_017009819.2;NM_001115131.3;XM_011514116.3;XM_011514118.3;XM_011514117.3;XM_011514119.3	C6	XM_015451332.1	100.0
C6orf118_01	C6orf118	NM_144980.4;XM_017010323.1;XM_011535513.2;XR_942320.3;XM_005266838.2;XM_011535512.2;XM_017010324.1;XM_011535509.2;XM_011535511.3;XR_942319.3;XM_011535510.2	C4H6orf118	XM_015448414.1	97.14
C6orf120_01	C6orf120	NM_001029863.2;NM_001317342.2	C4H6orf120	XM_015448387.1	98.0
C6orf132_01	C6orf132	NM_001164446.3	C4H6orf132	XM_015448899.1	98.0
C6orf136_01	C6orf136	NM_001109938.3;XM_011514384.2;NM_001161376.2;NM_145029.4	C4H6orf136	XM_005553639.2	98.0
C6orf141_01	C6orf141	NR_146856.2;NR_146860.2;NR_146857.2;NR_146861.2;NR_146859.2;NR_146858.2;XM_017010296.1;XM_005248852.2;NR_146862.2;NR_146854.2;XM_005248850.3;NR_146853.2;XM_005248853.2;NR_146855.2;XM_017010298.1;NR_146864.2;NR_146863.2;XM_006714997.2;NM_001145652.2	C4H6orf141	XM_015449329.1	100.0
C6orf15_01	C6orf15	NM_014070.3	C4H6orf15	XM_005553589.2	93.3291111111
C6orf163_01	C6orf163	NM_001010868.3	C4H6orf163	XM_015448836.1	94.0
C6orf201_01	C6orf201	XM_011514613.2;NR_104464.2;NR_104463.2;XM_017010861.1;NM_001085401.2	C4H6orf201	NM_001283900.1	96.0
C6orf223_01	C6orf223	NR_160954.1;NR_160956.1;NR_160955.1	C4H6orf223	XM_015449370.1	94.0016
C6orf226_01	C6orf226	NM_001008739.2	TOM1L1	XM_015438305.1	54.002
C6orf47_01	C6orf47	XM_017011279.2;NM_021184.4	C4H6orf47	XM_005553516.2	95.92
C6orf52_01	C6orf52	XM_011514572.2;XM_024446423.1;NR_148870.3;NM_001354357.1;NR_026737.3;XM_006715088.4;XM_011514574.2;NR_148536.2;XM_011514575.3;NM_001145020.2;NR_148537.2;XM_024446422.1	C4H6orf52	XM_015449908.1	100.0
C6orf58_01	C6orf58	NM_001010905.3	C4H6orf58	XM_005551768.2	100.0
C6orf62_01	C6orf62	NM_030939.5;XM_011514928.3;XM_005249433.4	C4H6orf62	XM_005553903.2	100.0
C6orf89_01	C6orf89	XM_017010434.2;NM_001286635.2;XM_017010433.2;NM_001286636.2;XM_017010432.2;NM_001286637.2;NM_152734.4;XM_024446354.1;XM_011514377.3	LOC102142422	XR_001488424.1	45.9998
C7_01	C7	NM_000587.4	C7	XM_005556792.2	98.0
C7orf25_01	C7orf25	NM_024054.3;XM_017012596.1;NM_001363436.1;XM_017012597.2;NM_001099858.1	C3H7orf25	XM_005549735.2	100.0
C7orf26_01	C7orf26	XM_017012614.2;XM_011515518.3;XM_005249845.5;NM_024067.4;NM_001303039.2;XR_926946.3	C3H7orf26	XM_005549074.2	100.0
C7orf31_01	C7orf31	NM_001371351.1;NM_001371352.1;NM_138811.4	C3H7orf31	XM_005549953.2	100.0
C7orf33_01	C7orf33	NM_145304.4	C3H7orf33	XM_005551085.2	95.45
C7orf50_01	C7orf50	XM_011515584.2;XM_011515581.3;NM_001134395.1;NR_134537.1;XM_024446978.1;NR_156697.2;NM_001350968.1;XM_017012720.2;XM_011515583.2;XM_017012721.2;NM_001318252.2;NM_032350.5;NR_146965.1;XM_011515582.3;NM_001134396.1;NR_146964.1;NR_146967.2;NM_001350969.1;XM_024446977.1;XM_017012719.1	C3H7orf50	XM_005548985.2	91.4288571429
C7orf57_01	C7orf57	NM_001267865.1;XM_011515122.3;XM_011515123.3;XM_024446653.1;NM_001100159.3;NM_001267866.2;XM_006715650.3;XM_011515121.2;XM_006715649.4	C3H7orf57	XM_005549621.1	94.0
C7orf61_01	C7orf61	NM_001004323.3	C3H7orf61	XM_005549234.2	94.29
C7orf77_01	C7orf77	NM_001024603.2;NR_167671.1	LOC107129285	XR_001489689.1	94.29
C8A_01	C8A	XM_017002234.1;NM_000562.3;XM_011542079.2	C8A	XM_005543247.2	94.0
C8B_01	C8B	XM_017002235.1;XR_001737397.1;NM_001278543.1;NM_001278544.1;NM_000066.4	C8B	XM_005543246.2	100.0
C8G_01	C8G	NM_000606.3;XR_245338.4	C8G	XM_005580373.2	97.67
C8orf33_01	C8orf33	XM_024447234.1;NM_023080.3	TFIP11	XM_015457365.1	43.75
[truncated: 16,678 more rows]
