# Supplementary material for: Spatial transcriptome atlas reveals pulmonary microstructure-specific COVID-19 gene signatures in cynomolgus macaques
Source: Commun Biol. 2023 Aug 28;6:879. doi: 10.1038/s42003-023-05253-8 (PMC10462721; doi:10.1038/s42003-023-05253-8)
Supplement: Supplementary file 3 — Supplementary Data 2 [file 42003_2023_5253_MOESM3_ESM.xlsx]

## Sheet: Figure 3
Normalized Enrichment Score (NES) and adjusted p-values from Gene Set Enrichment Analysis (GSEA)
Gene set pathway	Alveolar ROIs		Bronchiolar ROIs		Vascular ROIs
	NES	Adj P-value	NES	Adj P-value	NES	Adj P-value
INFLAMMATORY_RESPONSE	2.00868	0.000196	0.904769	0.723799	1.63978	0.00352946
INTERFERON_GAMMA_RESPONSE	3.50035	0	2.04058	0	3.06757	0
INTERFERON_ALPHA_RESPONSE	3.38651	0	2.45084	0	3.01096	0
TNFA_SIGNALING_VIA_NFKB	2.37127	0	1.27722	0.0753356	2.14224	0
TGF_BETA_SIGNALING	1.38277	0.0339875	1.72339	0.00227916	1.72875	0.00160953
IL2_STAT5_SIGNALING	1.51223	0.0109337	1.17978	0.158561	1.44199	0.019778
IL6_JAK_STAT3_SIGNALING	2.08342	0	1.03653	0.403353	1.72238	0.00153955
COAGULATION	1.40124	0.0301545	1.01909	0.437013	1.45961	0.0173127
COMPLEMENT	2.55144	0	1.50601	0.0114007	2.21536	0
APOPTOSIS	2.32917	0	1.59526	0.00640897	1.8865	0.000188
HYPOXIA	1.7866	0.000933	1.54083	0.00891342	1.70117	0.00230521
REACTIVE_OXYGEN_SPECIES_PATHWAY	2.62237	0	2.42377	0	1.90428	0.000103
P53_PATHWAY	2.13779	0	2.06904	0	1.82901	0.00063
ANGIOGENESIS	1.2202	0.114834	1.3394	0.0505044	1.95796	0.000118

## Sheet: Figure 5b
Alveolar-specific COVID-19 Differential expression genes.
Down-regulated			Up-regulated
Gene symbol	Log2 (fold change)	Adj P-value	Gene symbol	Log2 (fold change)	Adj P-value
A4GNT	-1.24245	0.00635321	ABRACL	1.20588	0.00536029
ABCC8	-1.15289	0.0215328	ACTA2	1.0828	0.0124936
ABHD13	-1.13517	0.012362	ACTR3	1.73801	0.00114247
ABLIM2	-1.10708	0.00246978	ADAMDEC1	2.44724	0.000252111
ABT1	-1.37999	0.0159325	ADAP2	1.30099	0.00510445
ACADL	-1.04057	0.0127624	ADAR	1.28952	0.00270223
ACKR1	-1.18884	0.0112505	AIF1	1.39353	0.000229429
ACTBL2	-1.02338	0.0124163	AIM2	1.21624	0.0170842
ADAM11	-1.05288	0.00810731	AKR1A1	1.16722	0.00177989
ADAM18	-1.55703	0.0252714	ALDOA	1.13141	0.00249661
ADIRF	-1.85685	1.01057e-06	ANPEP	1.64795	0.00369975
AGER	-1.83322	8.29982e-05	ANXA1	1.29565	0.000930424
AKAP12	-1.11468	0.000247439	ANXA5	1.02869	0.011959
AKAP14	-1.23651	0.0131951	APOE	2.95817	0.000633664
AKAP4	-1.0741	0.0431014	APOL2	1.02316	0.00906964
AKAP5	-1.29626	0.00539174	ARF6	1.38851	0.00715286
AKT1S1	-1.27708	0.00152196	ARHGEF10L	1.37474	0.000214347
ALKBH4	-1.22407	0.00258195	ARHGEF2	1.19653	0.000214347
ALPI	-1.00498	0.0142894	ARPC1B	1.72317	0.000722209
AMPD3	-1.16223	0.00230442	ARPC2	1.46643	8.92691e-06
ANGPT2	-1.1494	0.0100043	ARPC3	1.03912	0.00608389
ANKRD18B	-1.09012	0.0318537	ARPC4	1.27414	0.000126988
ANKRD7	-1.28362	0.0161591	ARPC5	1.39995	3.70958e-05
ANO5	-1.08231	0.0349789	ATF4	1.19798	0.000750235
AOX1	-1.14187	0.00541457	ATG3	1.00076	0.0058197
APOA1	-1.43324	0.0201402	ATOX1	1.35752	0.00145465
APOD	-1.03114	0.0465782	ATP1B1	1.15708	0.00719847
APOH	-1.16231	0.01379	ATP5F1A	1.29354	0.00702685
APOL4	-1.59774	0.00698593	ATP5IF1	1.06428	0.00867224
APOLD1	-1.08364	0.0458203	ATP5PO	1.01033	0.0125112
AQP1	-1.11214	0.00271345	ATP6V1B2	1.40002	0.000268701
AQP6	-1.43175	0.0396046	ATP6V1G1	1.03653	0.00152196
AR	-1.01884	0.024809	B2M	1.72665	0.0017102
ARHGAP42	-1.09404	0.0293933	BIN2	1.24693	0.00207474
ARMH1	-1.27989	0.0163732	BSG	1.03096	0.000501102
ARSF	-1.20796	0.00221589	C1QA	1.44073	0.027916
ARSK	-1.45082	0.000839349	C1QB	1.58362	0.00600761
ASAH2B	-1.09937	0.00745627	C3	1.66478	0.0243105
ASB13	-1.00797	0.043697	C6orf62	1.23813	0.0015717
ATOH8	-1.25353	3.70958e-05	CALM2	1.29136	0.00723213
ATP1A3	-1.09685	0.0187139	CALR	1.14182	0.00899331
BCAM	-1.32387	0.00117464	CAPG	1.92285	0.000722209
BCL2L15	-1.05877	0.0264538	CAPNS1	1.06088	0.00778324
BEX2	-1.01944	0.0054094	CAPZA1	1.55988	0.00111241
BICDL2	-1.15367	0.0405453	CARD16	1.10632	0.0277247
BMP1	-1.61388	0.00142437	CCL2	2.20493	0.0164217
BPIFB4	-1.0802	0.0243754	CCT4	1.31796	0.00764234
BPIFB6	-1.2278	0.0227443	CCT5	1.18426	0.0206927
C11orf86	-1.14183	0.00818339	CCT8	1.21149	0.00965205
C12orf4	-1.59932	0.00828235	CD163	1.15775	0.00214762
C15orf65	-1.00431	0.0226065	CD2AP	1.01395	0.0162089
C20orf144	-1.13126	0.00707389	CD300LF	1.12267	0.00917321
C2CD2L	-1.00627	0.0109311	CD4	1.8975	0.000916216
C4BPA	-1.15465	0.0179094	CD48	1.05655	0.00312223
C5orf52	-1.03033	0.00278424	CD53	1.36947	0.0011943
C5orf60	-1.31025	0.0172491	CD63	1.6104	0.00433576
C6orf201	-1.44009	0.00633323	CD68	2.45218	0.000214347
C8orf89	-1.07303	0.0312459	CD74	1.35302	0.00018068
CACNA1H	-1.12505	0.0137539	CDKN1A	1.08536	0.00142713
CACNA2D3	-1.00058	0.00811382	CFL1	1.25665	0.00159619
CACNG2	-1.13274	0.0108628	CHIT1	1.11567	0.0313327
CAMK2N1	-1.00651	0.000673212	CIAO2A	1.07137	0.00232232
CARTPT	-1.33546	0.00810731	CLEC7A	1.08358	0.00990682
CASKIN2	-1.09833	0.018332	CLIC1	1.30017	0.00359612
CBARP	-1.20463	0.0395163	CLPTM1L	1.07036	0.00122692
CCDC105	-1.52338	0.000946498	CMPK2	1.25421	0.0241264
CCDC138	-1.23677	0.00445473	CNP	1.0879	0.00341136
CCDC140	-1.03821	0.00236249	CNPY3	1.15653	0.00124848
CCDC152	-1.133	0.00472567	COL3A1	1.34236	0.0441255
CCDC40	-1.06361	0.0265801	CORO1A	1.71217	0.00203705
CCL3L3	-1.0058	0.00667033	COTL1	2.22415	0.00481083
CD24	-1.03548	0.0200006	COX5A	1.31322	0.00338365
CDCA5	-1.14716	0.0290477	CREG1	1.31452	0.0100447
CDH9	-1.1993	0.0127589	CSF1R	1.88566	0.000436262
CDHR4	-1.07839	0.0370528	CSF2RB	1.01447	0.000303323
CDNF	-1.03985	0.0146017	CSF3R	1.1828	0.00730797
CDON	-1.02812	0.00258195	CSTB	1.19918	0.00249073
CDR1	-1.113	0.00210403	CTSA	1.76981	0.00189182
CDX4	-1.08678	0.0215326	CTSB	2.53783	0.000132709
CEACAM20	-1.32551	0.0119596	CTSC	1.97197	0.000227616
CEP19	-1.65546	0.00477555	CTSL	2.19157	0.0278678
CES1	-1.43965	0.000982355	CTSS	1.12778	0.0133531
CFHR4	-1.25639	0.0373079	CTSZ	2.18827	9.06866e-05
CHP2	-1.20271	0.0112686	CXCL16	1.82793	8.29982e-05
CHRNA10	-1.24223	0.0324203	CYB561A3	1.05518	0.00759662
CHRNA4	-1.01604	0.0307527	CYBA	1.37483	0.000352085
CIAO1	-1.1118	0.00485657	CYBB	1.5582	0.000750235
CLCN4	-1.04039	0.042257	CYCS	1.01886	0.0176146
CLEC1A	-1.34991	0.00664957	CYP27A1	1.14924	0.000961181
CLEC3B	-1.43512	0.000691407	CYSTM1	1.40399	0.00722559
CLEC5A	-1.08476	0.0487887	CYTIP	1.20883	3.70958e-05
CLIC4	-1.14127	0.0130476	DCK	1.05649	0.00151682
CLMN	-1.07839	0.0169709	DDX58	1.66957	0.0254349
CNFN	-1.16589	0.014296	DDX60	1.58539	0.00249661
CNGB3	-1.00634	0.0288021	DENND6B	1.02599	0.00758083
CNTN1	-1.11596	0.0378949	DHX58	1.20589	0.0112493
CNTN3	-1.13163	0.025235	DIAPH1	1.29147	0.00124429
COL28A1	-1.101	0.0114856	DUSP6	1.29152	0.00135726
COLEC11	-1.12223	0.0380966	EEF1B2	1.23222	0.0236709
CPLX3	-1.36831	0.0109379	EEF1G	1.20072	0.00543909
CREB3L4	-1.08031	0.0056797	EFHD2	1.02996	0.0104539
CSN2	-1.03082	0.0223201	EGR1	1.20037	0.0133207
CSNKA2IP	-1.20023	0.00405565	EIF3H	1.10659	0.00138828
CT83	-1.07376	0.0325325	EIF4A1	1.42554	0.0114279
CTAG1B	-1.04942	0.00486733	EIF4G2	1.19098	0.00486733
CTR9	-1.02959	0.0217956	EIF5	1.18344	0.000834572
CTSV	-1.29473	0.000451235	EIF5A	1.35866	0.0156952
CTXN3	-1.191	0.0129489	EMILIN2	1.29119	0.00397671
CWH43	-1.05796	0.0133531	EMP3	1.3559	0.000209012
CXCR2	-1.02816	0.00105092	ENO1	1.7096	0.00481083
CYP24A1	-1.39127	0.011563	ERO1A	1.229	0.00134521
CYP2A13	-1.07159	0.0182843	ERV3-1	1.64175	0.00216268
CYP2J2	-1.15107	0.00700554	ETHE1	1.39819	0.00726376
CYP4B1	-1.25854	0.0312035	EZR	1.73378	0.0113964
CYP4F8	-1.17738	0.041219	FABP5	1.42967	0.00338832
CYYR1	-1.02239	0.0070061	FAM111A	1.12027	0.000214347
DBH	-1.1178	0.0166584	FAU	1.33443	0.000691971
DCAKD	-1.11031	0.00966217	FCER1G	2.0398	4.21534e-05
DCC	-1.15203	0.0125112	FERMT3	1.26298	0.00152196
DDX53	-1.01356	0.00822192	FGL2	1.58266	7.81498e-05
DEFA6	-1.05333	0.00762555	FGR	1.19665	0.000916216
DEFB104A	-1.16349	0.00373958	FLNA	1.05698	0.00131531
DEFB126	-1.31231	0.00300097	FMNL1	1.40895	0.00148788
DGKK	-1.19782	0.00846319	FN1	1.477	0.00304343
DIP2C-AS1	-1.02959	0.00501545	FOS	1.69245	0.00140823
DMBT1	-1.20855	0.0440992	FTH1	2.41776	0.000214347
DNAH9	-1.10929	0.0276467	FUCA1	1.09999	0.00250244
DNAJC25	-1.29039	0.0133716	G6PD	1.203	0.000234439
DOCK2	-1.08423	0.0249817	GBP1	1.74595	0.0311445
DOCK9	-1.16952	0.00110755	GIMAP4	1.59685	0.001646
DPAGT1	-1.1015	0.0261076	GLIPR2	1.10381	0.0128207
DPEP2NB	-1.13199	0.0156551	GNA15	1.33201	1.27161e-05
DPP8	-1.03359	0.00617461	GNAI2	1.16784	0.00122692
DUSP28	-1.15396	0.00830459	GNS	1.10635	0.000380845
DUSP29	-1.11052	0.0125323	GPNMB	2.51088	0.00274209
DYNLT2	-1.03263	0.0396046	GPR132	1.20942	0.000961181
EFNA2	-1.11237	0.00394914	GRB2	1.67635	0.001646
ELN	-1.57765	3.59899e-06	GRN	1.79396	0.000132122
ELOVL2	-1.02095	0.0148739	GZMB	2.02452	0.000327942
ENTHD1	-1.05828	0.0206783	H1-5	2.33119	0.0236306
EPAS1	-1.47722	0.00135726	H2AC19	1.60566	0.0017057
EPHA5	-1.42684	0.00412808	H2AC6	1.19322	0.00629793
ERICH5	-1.08643	0.0313233	H2AZ1	1.11849	0.0141756
ERICH6B	-1.0321	0.0281607	H2BC10	1.01155	0.0334929
ERMAP	-1.0896	0.0185299	H2BC14	1.43449	0.00419612
EVX2	-1.0539	0.0281538	H2BC18	1.88501	0.000930424
EXD2	-1.1281	0.026121	H3C12	1.08346	0.0285064
EXD3	-1.27924	0.0011517	H3C13	1.99733	0.0109319
F10	-1.12999	0.026237	H3C15	1.25069	0.0182386
F7	-1.05306	0.0452839	H3C7	1.30414	0.0193209
F9	-1.20838	0.0180721	H3C8	1.22376	0.00780356
FAAH2	-1.03372	0.032673	H4C13	1.2468	0.0074568
FAF2	-1.04719	0.027379	HAVCR2	1.06382	0.024732
FAM107A	-1.20254	0.00990787	HERC6	1.12537	0.0109319
FAM124B	-1.21049	0.027586	HEXB	1.79737	0.000480025
FAM131B	-1.13955	0.00547559	HINT1	1.15396	0.00253124
FAM177B	-1.10234	0.0149197	HLA-B	1.70944	1.68987e-07
FAM221B	-1.28357	0.0074568	HLA-DMA	1.33352	0.0137041
FAM222A	-1.14564	0.0205223	HLA-DMB	1.14602	0.00117464
FAM236C	-1.37863	0.0113513	HLA-DPA1	1.41411	0.00464927
FAM243A	-1.12372	0.0181897	HLA-DPB1	1.42656	0.0190358
FAM47E	-1.6018	0.0165187	HLA-DQB1	1.12581	0.000722209
FAM71F2	-1.10239	0.00856007	HLA-DRA	2.01264	0.000343356
FAM9A	-1.08954	0.00570962	HLA-DRB1	1.4803	0.000164779
FAM9B	-1.23674	0.00811753	HMGA1	1.97776	0.0171422
FANK1	-1.15747	0.00856007	HMGN1	1.07282	0.00237077
FCN3	-1.25084	0.00427384	HMOX1	1.3246	0.0329674
FGF1	-1.01991	0.00228441	HNMT	1.27197	0.000428983
FMO2	-1.27567	0.00539174	HNRNPA2B1	1.16645	0.00169095
FMO3	-1.0934	0.0403257	HNRNPAB	1.03928	0.0197681
FOXO3	-1.05014	0.00382253	HNRNPU	1.2104	0.00515408
FRAS1	-1.04309	0.0336987	HSP90AB1	1.02072	0.00452892
FZD3	-1.01766	0.00134408	HSPA8	1.58242	0.0132845
GABRA2	-1.02338	0.0186004	HSPA9	1.17021	0.00990682
GABRR1	-1.06361	0.00547559	HSPD1	1.12783	0.026544
GALNS	-1.08796	0.00769731	HSPE1	1.18585	0.0128855
GALNT15	-1.08377	0.00292159	IDH2	1.08238	0.000721149
GAREM2	-1.2889	0.0272169	IDO1	1.27277	0.00582413
GATD3A	-1.39205	0.00178763	IER3	1.10045	0.000451904
GBP4	-1.16852	0.00990682	IFI27	1.5075	0.011113
GDPD3	-1.04875	0.00338832	IFI30	2.93317	0.000616635
GFRA3	-1.02437	0.0371914	IFI35	1.09353	0.000824297
GLRB	-1.03481	0.0373896	IFI44	1.87849	0.0133716
GLYATL1	-1.49412	0.00169095	IFI44L	2.24067	0.0109145
GOLGA8S	-1.02583	0.0354503	IFI6	4.54627	0.00702411
GPR179	-1.22554	0.0354208	IFIH1	1.53626	0.0168976
GPR19	-1.67865	0.00570962	IFIT1	1.9502	0.0177476
GPR37	-1.02285	0.00601313	IFIT3	2.37407	0.00856165
GPR83	-1.08609	0.0358581	IFIT5	1.24103	0.00394439
GRIFIN	-1.0453	0.0403257	IGFBP4	1.41012	0.00505592
GRSF1	-1.12372	0.02629	IGFBP7	1.6301	0.000257307
GTF2H5	-1.14031	0.00602743	IL10RA	1.03782	0.0044346
GUCA1B	-1.03263	0.0287763	IPO7	1.02919	0.0078376
H3C10	-1.05672	0.0430991	IRF8	1.69066	3.70958e-05
H4C15	-1.03294	0.0213129	ISG15	2.91014	0.0106414
HAUS6	-1.0969	0.0189364	ISG20	1.52458	0.0089074
HBM	-1.25025	0.00547992	ITGAL	1.01892	0.000961181
HEPN1	-1.01071	0.0128207	ITGAV	1.02046	6.36178e-05
HEY1	-1.15689	0.005838	ITGAX	1.04447	0.000490091
HHLA2	-1.06013	0.031038	IVNS1ABP	1.09672	0.00486875
HIF3A	-2.14998	1.01057e-06	JPT1	1.03356	0.0387096
HRG	-1.03906	0.00417107	KCTD12	1.02419	0.000209012
HSFY1	-1.23087	0.00977903	KPNB1	1.098	0.0124163
HTN3	-1.36447	0.0274475	KRT8	1.1759	0.0486304
HTR4	-1.13174	0.0142318	LAMP1	1.07226	2.15769e-06
IARS1	-1.07193	0.0334527	LAP3	1.47205	0.00203705
IFIT1B	-1.04017	0.0197681	LAPTM5	1.6689	0.000214347
IFNAR1	-1.40303	0.0151863	LASP1	1.12465	0.000930978
IFT140	-1.60956	0.00194486	LCN2	1.90925	0.00536472
IFT88	-1.03985	0.0129963	LCP1	1.71706	0.00243623
IGF2	-1.22055	0.0294368	LDHA	1.37335	0.0224509
IGFBP5	-1.33121	0.00501545	LGALS1	1.40551	0.00202752
IGFBP6	-1.31958	0.0383278	LGALS3BP	1.87408	0.000466891
IGFL2	-1.1345	0.0244797	LGMN	2.154	0.00177989
IL17A	-1.13369	0.0119458	LHFPL2	1.5244	0.00149328
IL18RAP	-1.18567	0.0206539	LILRA4	1.29059	3.70958e-05
INMT	-1.18677	0.0124163	LILRB3	1.09628	0.00356402
IQANK1	-1.15546	0.017373	LIPA	1.9988	1.78221e-05
IQCF2	-1.09215	0.0114952	LMNB1	1.26786	0.00968278
IQCF3	-1.15577	0.0355092	LRRC25	1.0491	0.000343062
ISM2	-1.08476	0.0112686	LRRN4	1.77927	0.0133247
ITGA10	-1.04202	0.00762555	LSP1	1.82161	0.000203576
ITLN2	-1.21323	0.00990787	LYN	1.21359	0.00913794
ITPKA	-1.18175	0.0017102	LYZ	2.58738	0.00613705
JAKMIP3	-1.04626	0.0180709	M6PR	1.04472	0.000423919
JMJD4	-1.00716	0.0493168	MAL2	1.03389	0.0285226
KCNT2	-1.04476	0.00864141	MAN2B1	1.59269	0.00018068
KIDINS220	-1.01272	0.0149733	MAPKAPK2	1.14778	0.000327942
KIRREL3	-1.0365	0.0108875	MARCHF2	1.01656	0.00338832
KLF1	-1.19967	0.0305162	MCTS1	1.02418	0.00486733
KLF9	-1.58345	0.0104839	MDH2	1.15461	0.0134424
KLHDC1	-1.26071	0.00715115	MICOS10	1.01365	0.00122471
KLK13	-1.43081	0.00685443	MMP14	1.05885	0.000508643
KLK2	-1.32767	0.00296604	MNDA	1.15689	0.0189364
KLRG1	-1.34104	0.00463762	MOB1A	1.16906	0.000203812
KMT5A	-1.38418	0.0114722	MPEG1	2.3327	0.0011517
KMT5C	-1.04436	0.024809	MS4A7	1.81924	0.000792607
KRT14	-1.46972	0.0029504	MSR1	1.0518	0.00498978
KRT35	-1.02608	0.0241638	MYL12B	1.06215	0.00336173
KRT77	-1.20246	0.00988269	MYO1F	1.25198	0.000916216
KRTAP19-2	-1.14866	0.00477555	NAAA	1.06573	0.0142612
KRTAP19-3	-1.0657	0.0334963	NCF2	1.43447	0.000209012
KRTAP19-4	-1.26943	0.00960939	NCKAP1L	1.3063	0.00248063
KRTAP27-1	-1.15831	0.00995661	NCL	1.04295	0.03183
KRTAP3-3	-1.22559	0.00700554	NFKB1	1.0182	0.00300097
KRTAP5-10	-1.04793	0.0298147	NINJ1	1.06918	0.0002796
LAMB1	-1.40256	0.000276899	NKG7	1.42124	0.000302202
LBHD2	-1.1929	0.0223456	NPM1	1.10235	0.0277098
LCE1A	-1.38978	0.0376697	OAS2	1.18138	0.0109311
LCE2D	-1.16607	0.0267685	OAS3	1.05695	0.0224218
LEFTY2	-1.02639	0.0206865	OAZ1	1.52588	0.00324744
LEUTX	-1.0453	0.0241638	ODF3B	1.76683	0.00336173
LEXM	-1.14348	0.0161432	OLR1	1.99387	0.000274404
LGALS3	-1.01379	0.0345096	PARP10	1.21065	0.00258195
LHFPL3	-1.15809	0.0113513	PCLAF	1.00864	0.0254202
LIAS	-1.0843	0.0444839	PFDN2	1.09064	0.000214347
LPAR4	-1.11084	0.00322064	PFN1	1.09668	0.00435881
LRIT3	-1.39279	0.002027	PILRA	1.28781	0.00195819
LRRC19	-1.27096	0.0238126	PITPNA	1.10508	0.00840284
LRRC29	-1.15492	0.0132613	PKM	1.07405	0.00338832
LSMEM2	-1.03647	0.0128167	PLAC8	2.15538	0.011289
LTBP3	-1.53955	0.000209012	PLCB2	1.12301	0.000633664
LTBP4	-1.90413	9.06866e-05	PLD3	1.25472	0.00105847
LYPLAL1	-1.02284	0.0215177	PLEKHB2	1.13642	0.00169095
MACC1	-1.02613	0.0457201	PLEKHO1	1.32676	0.000501102
MAGEA9B	-1.20666	0.0100043	PLXNC1	1.01765	0.00252187
MAGEB5	-1.45097	0.000633664	POU2F2	1.0261	0.00339588
MAGEE2	-1.19876	0.006693	PPA1	1.38561	0.0261916
MAP10	-1.151	0.00169095	PPP1R14B	1.04577	0.031061
MAP3K15	-1.11143	0.00598197	PPP6R1	1.00144	0.00215642
MARCOL	-1.21562	0.031366	PPT1	1.20534	9.06866e-05
MBLAC1	-1.00188	0.0027113	PRDX1	1.91763	0.00155212
MBOAT2	-1.13027	0.00537208	PRDX5	1.00816	0.00243623
MCHR2	-1.0453	0.03729	PSD4	1.11828	0.00274918
MFAP4	-1.78119	0.000508708	PSMA1	1.04808	0.00787363
MFSD2A	-1.1954	0.0150162	PSMA4	1.05287	0.00478919
MINDY4B	-1.02474	0.00510068	PSMA5	1.00448	0.00518995
MLLT11	-1.25922	0.0378646	PSMA6	1.31327	0.00612101
MLN	-1.03263	0.0144592	PSMB10	1.17612	0.000209012
MMP10	-1.1617	0.00122471	PSMB2	1.18263	0.00355539
MMP12	-1.24804	0.0187139	PSMB8	1.72881	0.000195408
MRO	-1.11891	0.0148973	PSMB9	1.04769	0.00249661
MRPL46	-1.17436	0.0128167	PSMC2	1.17507	7.92839e-05
MRS2	-1.17495	0.0387096	PSME1	1.07593	0.00115644
MS4A15	-1.37006	0.0180709	PSME2	1.97671	0.000334677
MT1F	-1.12863	0.040896	PTP4A2	1.0644	0.0029504
MT1X	-1.85745	0.031061	PTPN2	1.00879	0.00292522
MTRES1	-1.0434	0.0218531	PTPRC	1.28047	0.00341136
MTURN	-1.29181	0.000144638	PTPRE	1.15089	0.0035077
MUCL3	-1.03175	0.0151061	RAB5IF	1.20102	0.00169095
MYO7B	-1.75879	0.000423919	RACK1	1.02635	0.0170842
NAT1	-1.36786	0.0255508	RAD23B	1.0124	0.00356398
NAV3	-1.21125	0.0120583	RAN	1.04648	0.0172238
NBPF12	-1.15614	0.00765662	RGL1	1.11132	0.00123715
NCR2	-1.17341	0.0243234	RGS2	1.3015	0.0170156
NDRG2	-1.37435	0.00107694	RNASE6	1.28916	0.0071035
NDUFAF4	-1.03399	0.00258195	RNASEH2A	1.28476	0.0282046
NDUFAF8	-1.09252	0.0206783	RNF149	1.12618	0.000976716
NEFM	-1.01425	0.0274158	RPL11	1.02457	0.00132067
NEU3	-1.12711	0.00539174	RPL12	1.11935	0.0056797
NKD1	-1.67415	0.0029511	RPL13	1.05638	0.00536029
NLRP8	-1.4493	0.0118969	RPL14	1.13016	0.00277935
NMBR	-1.12601	0.00410642	RPL19	1.10384	0.00788958
NOP58	-1.05824	0.00995422	RPL23	1.17697	0.000633664
NOTCH3	-1.0336	0.000276899	RPL27A	1.20734	0.0112493
NOX1	-1.11207	0.00436693	RPL28	1.40642	0.000854458
NPR1	-2.00205	0.00029854	RPL32	1.24004	0.00319762
NPR3	-1.16685	0.00600761	RPL35	1.09143	0.0177551
NPTX1	-1.09215	0.0375126	RPL36	1.28011	0.000673212
NRK	-1.06324	0.0106108	RPL37	1.09802	0.00145465
NT5C1A	-1.43023	0.0122314	RPL37A	1.03723	0.00545408
NT5M	-1.02301	0.00336173	RPL8	1.1891	0.00845592
NUDT16	-1.20652	0.00394914	RPLP0	1.32467	0.0029511
NUPR1	-1.31915	0.0106108	RPN2	1.20047	0.000401793
NXF5	-1.13733	0.0226722	RPS12	1.20733	0.00853232
NXPE2	-1.04567	0.0276456	RPS14	1.08762	0.00269255
NXPH1	-1.29873	0.0113964	RPS15	1.09114	0.00263792
OASL	-1.00183	0.0218916	RPS19	1.07036	0.000227616
OPRK1	-1.1799	0.0124527	RPS19BP1	1.16503	0.000195408
OR10H5	-1.26506	0.0339527	RPS2	1.94945	0.00170403
OR10Q1	-1.32588	0.0112686	RPS20	1.26073	0.00284769
OR12D1	-1.27434	0.0171443	RPS23	1.0354	0.00893785
OR13C5	-1.15055	0.00325466	RPS27L	1.10675	7.29833e-05
OR1J2	-1.01847	0.0344847	RPS3	1.05144	0.00722559
OR1N1	-1.00226	0.0207942	RPS4Y1	3.1276	0.013212
OR2AP1	-1.06785	0.00517431	RPS4Y2	1.14852	0.038285
OR3A1	-1.08274	0.0482398	RPS5	1.13188	0.00483269
OR4C15	-1.01726	0.0125112	RPS6	1.08028	0.00776362
OR4K17	-1.05215	0.0251809	RPS7	1.14982	0.00124466
OR4P4	-1.09012	0.0166798	RPS9	1.00916	0.00108185
OR52D1	-1.09256	0.0146856	RPSA	1.08392	0.0022897
OR5A2	-1.20949	0.00167893	RRM2	1.47335	0.0419587
OR5H2	-1.24466	0.0169052	RSAD2	1.85256	0.0132944
OR5L2	-1.05401	0.0353264	RUNX1	1.0253	0.00248063
OR5M3	-1.34103	0.0293933	S100A10	1.3685	0.00130249
OR5M8	-1.22718	0.0272797	S100A11	1.40225	0.00308081
OR8H2	-1.40695	0.0044346	S100P	1.08793	0.0161006
P3R3URF	-1.01018	0.00317975	SAT1	1.85975	0.00732009
PABPC1L2A	-1.34702	0.0169764	SEC61G	1.22253	0.0170842
PADI1	-1.07647	0.0138124	SEMA4A	1.68782	2.15769e-06
PASD1	-1.01916	0.0196766	SERBP1	1.03293	0.012514
PCNT	-1.08914	0.0311419	SERPINA1	2.03929	0.00499499
PDE6G	-1.0095	0.0158446	SERPINB1	1.20813	0.0277247
PDP2	-1.5453	0.00237646	SH3BGRL3	1.19958	2.15769e-06
PDZK1IP1	-1.29513	4.71699e-05	SHISA5	1.29657	0.00110724
PEAR1	-1.16302	0.0206263	SIGLEC11	1.05483	0.0052482
PEBP4	-1.28118	0.001646	SIRPA	1.67168	0.00134012
PECAM1	-1.16692	0.0155542	SLC15A3	1.24645	0.000488222
PER1	-1.43757	0.00682782	SLC39A1	1.13228	0.00166699
PGAP6	-1.01604	0.00570962	SLC39A8	1.20011	0.030447
PJA1	-1.2264	0.0267533	SLC43A2	1.01816	0.001128
PKHD1L1	-1.18979	0.0239201	SLC6A6	1.25526	3.70958e-05
PLAT	-1.02569	0.00756647	SMC1A	1.08107	0.00463971
PLCH2	-1.11851	0.00600761	SND1	1.04733	0.0039524
PLCXD3	-1.40219	0.000214347	SNRPD2	1.06402	0.0312482
PLEKHN1	-1.05252	0.00318883	SOAT1	1.35195	0.00152196
PLIN4	-1.30588	0.00338832	SOD2	1.77086	0.00230442
PLPP7	-1.03951	0.013193	SPI1	1.76653	1.27161e-05
PMAIP1	-1.12772	0.0118862	SSB	1.14387	0.00897807
PMFBP1	-1.20119	0.00498978	STAC3	1.03312	0.0017102
PMVK	-1.00882	0.0187139	STAT1	2.10591	0.00338832
PNLDC1	-1.01478	0.0192045	STAT2	1.81367	0.00545442
PNLIPRP2	-1.14471	0.00859221	STING1	1.15	0.000839673
PNMA8B	-1.53074	0.00215642	STIP1	1.11275	0.00484322
PODN	-1.04964	0.0408171	TAF10	1.03017	0.0027809
POF1B	-1.01278	0.00268156	TALDO1	1.00729	0.0204542
POLD3	-1.19665	0.00230941	TAP1	1.04977	0.00445454
POLE3	-1.15642	0.0200006	TCIRG1	1.04086	0.00100822
POLM	-1.08327	0.0402672	TGFBI	1.85719	0.0177607
POU2AF1	-1.2558	0.0198529	THEMIS2	1.17537	0.0177443
PP2D1	-1.01353	0.0194723	TIMP1	2.19325	0.015818
PPARA	-1.04287	0.0197681	TLR2	1.1441	0.00373958
PPARGC1A	-1.02096	0.0163448	TMED9	1.06257	0.000930978
PPM1E	-1.2287	0.00745627	TMEM123	1.20652	0.0109319
PPP1R15A	-1.18076	0.00810101	TMSB10	1.25237	0.00207474
PRAME	-1.18784	0.0349046	TMSB4X	1.25143	0.00207474
PRAMEF17	-1.5574	0.00553681	TNFAIP8	1.01421	0.000556566
PRDM11	-1.0996	0.0411476	TNFRSF12A	1.09323	0.00929116
PRDM8	-1.23372	0.000480025	TNFRSF21	1.70142	0.00988269
PRG3	-1.595	0.000721149	TPD52L2	1.12247	0.000132122
PRKX	-1.10283	0.00484323	TPM3	1.5875	0.00288334
PRODH	-1.03696	0.0171328	TPM4	1.06344	0.0275975
PROK1	-1.04663	0.0192045	TRIM14	1.18749	0.00637911
PROX2	-1.29967	0.00316779	TRIM38	1.05173	0.00237646
PRR23C	-1.02676	0.0243234	TUBA1C	1.07471	0.0347717
PRSS54	-1.00447	0.0280192	TUBB6	1.25865	0.00314613
PRX	-1.58778	0.000478401	TXN	1.04896	0.0260906
PTPN14	-1.04682	0.00230941	TXNDC17	1.18747	0.00541457
PWWP3B	-1.09652	0.00960042	TYMP	2.15517	0.00274128
PYGO1	-1.21069	0.00169095	TYROBP	2.20921	0.000247439
PYHIN1	-1.04685	0.0426455	UBE2D3	1.2697	0.000480025
RABL2B	-1.10855	0.039276	UCP2	1.27241	0.0115198
RAD50	-1.34162	0.0046813	UQCR11	1.22159	0.00832116
RBMY1J	-1.36791	0.00806496	UQCRC1	1.16479	0.00318883
RCAN3	-1.0505	0.00394439	UQCRHL	1.02753	0.00510068
RD3L	-1.01356	0.0435023	VARS2	1.00373	0.0117826
REG1A	-1.06231	0.00373958	VASP	1.62015	0.00149094
REG1B	-1.01916	0.0363986	VAV1	1.02064	0.00250786
REG4	-1.02601	0.0049627	VIM	1.52552	4.84368e-05
REP15	-1.08341	0.00765662	VOPP1	1.17345	0.00864141
RET	-1.18514	0.0161889	WAS	1.32275	0.000214347
RGCC	-1.03776	0.00305081	WIPF1	1.38781	0.000710789
RGMA	-1.00242	0.025235	YBX1	1.00194	0.0159663
RGS13	-1.05892	0.0114497	YWHAG	1.11094	0.00235566
RNASE11	-1.0275	0.0287084	ZEB2	1.0238	0.000132709
RNASEL	-1.08463	0.0372424	ZNFX1	1.24633	0.00988269
RNF165	-1.0304	0.0114348
RNF224	-1.23575	0.0114279
RNF227	-1.40492	0.00208734
RNF32	-1.07498	0.039368
RNF39	-1.10545	0.0163896
RNPC3	-1.27095	0.0165629
RP1	-1.18526	0.0294988
RPS6KL1	-1.03791	0.0144421
RS1	-1.26946	0.0163448
RTL1	-1.08518	0.0124654
RTL4	-1.46972	0.00713929
RTP1	-1.05561	0.0479791
RTP3	-1.13148	0.0479607
RWDD4	-1.13599	0.0172368
S100A8	-1.13203	0.0128167
S1PR1	-1.28439	0.000691971
SAA4	-1.221	0.0044346
SAGE1	-1.12646	0.0122318
SCG3	-1.02989	0.0200485
SCGB1D4	-1.15704	0.0260128
SCGB2A2	-1.21972	0.00815497
SCN1A	-1.10185	0.00256502
SCTR	-1.2125	0.000439146
SDR42E1	-1.04679	0.0287084
SERPINA3	-1.48921	0.00169095
SERPINB4	-1.36763	0.00811382
SFMBT2	-1.11972	0.00325466
SFTPC	-1.37292	0.039838
SGK2	-1.07306	0.00803653
SH2D3A	-1.2553	0.00896596
SH2D4B	-1.06835	0.0289231
SH3RF3	-1.02284	0.00797437
SHANK3	-1.00184	0.00237077
SHISAL1	-1.18324	0.0157318
SIRPG	-1.24486	0.00471786
SLC13A1	-1.20398	0.0487887
SLC1A1	-1.15109	0.00717435
SLC25A31	-1.06246	0.0137595
SLC5A7	-1.01593	0.00877236
SLC6A4	-1.04916	0.00662097
SLC7A14	-1.11143	0.0427138
SLCO1A2	-1.21398	0.0258847
SLCO2A1	-1.22477	0.000569352
SLIT3	-1.33114	0.00177886
SMAD6	-1.5477	0.000501864
SMIM10L2B	-1.08771	0.0128207
SMIM11A	-1.17684	0.000722209
SPANXA2	-1.14449	0.0262726
SPARCL1	-1.18387	0.00409914
SPATA31A5	-1.04378	0.0057192
SPATA31D1	-1.19628	0.0200006
SPDYE11	-1.2494	0.00313927
SPDYE3	-1.17548	0.00169095
SPEF1	-1.0657	0.0208169
SPINK9	-1.0009	0.0174791
SSUH2	-1.45268	0.0117791
SSX3	-1.00094	0.00250248
TAF1L	-1.16813	0.00871922
TAS1R2	-1.00364	0.0418453
TAS2R10	-1.10766	0.00252187
TAS2R41	-1.02623	0.0360265
TCP11	-1.34447	0.010077
TDRD1	-1.02719	0.0198556
TEKT5	-1.2651	0.0114348
TENT5D	-1.0497	0.0228571
TESMIN	-1.47612	0.0366277
TEX33	-1.1301	0.022467
TF	-1.01638	0.0444037
TFAP2E	-1.07308	0.0245429
THBD	-1.80899	3.70958e-05
THBS4	-1.67794	0.00426815
TIMP3	-2.26007	4.62247e-08
TLE6	-1.37453	0.0189891
TMC5	-1.39428	0.0114952
TMEM225	-1.15831	0.000856782
TMEM225B	-1.03511	0.0199074
TMEM40	-1.27431	0.0157053
TMEM63C	-1.00868	0.0400131
TMUB2	-1.08708	0.0122318
TNFSF9	-1.13095	0.0310052
TNS2	-1.16433	0.000249509
TNXB	-1.86338	0.00318652
TOPAZ1	-1.01454	0.0471791
TOX2	-1.11188	0.000214347
TP53BP1	-1.12943	0.00464927
TP53TG3B	-1.58234	0.00152825
TPPP	-1.13978	0.00706319
TPTE2	-1.11226	0.047604
TRDC	-1.25242	0.0400008
TREML4	-1.35177	0.0109866
TRIM49D2	-1.05847	0.00472567
TRIM54	-1.19343	0.0344378
TRIM65	-1.10307	0.0110456
TRPC5OS	-1.17681	0.00803702
TSC22D1	-1.14404	0.000140466
TSPAN17	-1.02236	0.00215642
TTC29	-1.6662	0.00238256
TTN	-1.107	0.015818
UBE2L5	-1.23388	0.0459051
UBE2NL	-1.07799	0.0352669
UBXN10	-1.00469	0.00170403
UPK2	-1.03666	0.00472567
UROC1	-1.05644	0.0179806
USF3	-1.07255	0.0137595
VGLL1	-1.38739	0.00541457
VIPR1	-2.39783	7.92839e-05
VWA1	-1.75727	0.0198556
WDTC1	-1.15791	0.0136753
WIF1	-1.05144	0.0234845
WWC2	-1.07929	0.0146856
XIRP2	-1.03069	0.0129515
XKR5	-1.02571	0.0275045
XKR7	-1.03647	0.0362532
YARS2	-1.21882	0.0144361
YY2	-1.05988	0.00982162
ZBTB16	-2.55805	4.81163e-05
ZC2HC1B	-1.12166	0.0203081
ZC3H12B	-1.17905	0.032673
ZCWPW1	-1.0819	0.0452777
ZFAND4	-1.13052	0.0247366
ZIM2	-1.1018	0.00536472
ZNF132	-1.17247	0.0100043
ZNF141	-1.00037	0.00698593
ZNF185	-1.4805	0.00169583
ZNF273	-1.32498	0.0133806
ZNF331	-1.02651	0.0115726
ZNF33A	-1.06927	0.0431349
ZNF341	-1.03661	0.00852738
ZNF354A	-1.03558	0.0212717
ZNF480	-1.22718	0.0376693
ZNF525	-1.1846	0.0283764
ZNF552	-1.02623	0.0413579
ZNF573	-1.23826	0.0402705
ZNF66	-1.05931	0.0262718
ZNF675	-1.89812	0.00298093
ZNF683	-1.09991	0.0461139
ZNF707	-1.08575	0.0290782
ZNF730	-1.20666	0.00207474
ZNF738	-1.04633	0.0150604
ZNF74	-1.29188	0.00230941
ZNF776	-1.10837	0.00026628
ZNF785	-1.05063	0.00949636
ZNF791	-1.04908	0.00805323
ZNF804A	-1.25335	0.00913794
ZSWIM5	-1.05302	0.017373

## Sheet: Figure 5c
Bronchiolar-specific COVID-19 Differential expression genes.
Down-regulated			Up-regulated
Gene symbol	Log2 (fold change)	Adj P-value	Gene symbol	Log2 (fold change)	Adj P-value
ACRV1	-1.09341	0.0452771	ACTR3	1.25417	0.0249685
ADIG	-1.23356	0.0233222	ADH1B	1.21984	0.0428309
ADM2	-1.13359	0.034264	ADPRH	1.18414	0.0216547
APC2	-1.36625	0.0326385	ANXA5	1.20344	0.0388509
AVPI1	-1.3358	0.0425787	ARF6	1.24298	0.0417552
B3GAT1	-1.23911	0.0313866	ARPC1B	1.06971	0.0248092
C1orf53	-1.15766	0.0389993	ARPC2	1.36299	0.0221471
CAMK2A	-1.39284	0.0387437	ATP13A3	1.37232	0.0298152
CASP3	-1.31689	0.0363854	ATP5F1B	1.39558	0.0452771
CCDC18	-1.3178	0.0498445	ATP6V1B2	1.30482	0.0221471
CHST3	-1.01661	0.034264	ATXN2L	1.11757	0.0422582
CIAO1	-1.05855	0.0471754	B2M	1.99954	0.0318293
CKMT2	-1.07978	0.0469326	CACNB3	1.04693	0.0497992
CLDN18	-1.30025	0.0437104	CAPRIN1	1.10769	0.0284189
CLEC18A	-1.1385	0.0439961	CCDC81	1.20722	0.035609
CLEC18B	-1.30364	0.0367963	CCNY	1.11328	0.0388509
CLEC3A	-1.03532	0.0441694	CD2AP	1.33809	0.0298152
CNTN3	-1.2906	0.0363854	CD55	1.14504	0.0388509
COL2A1	-1.34033	0.0442435	CD63	1.18928	0.0428309
COMT	-1.27546	0.0455981	CDK2AP1	1.49182	0.0216547
CPZ	-1.1366	0.0206406	CFL1	1.06067	0.0206406
CRHR2	-1.26868	0.0428309	CLPTM1L	1.01513	0.0193613
CSMD2	-1.18724	0.044278	COMMD4	1.18269	0.0284189
CST5	-1.5162	0.0441865	COPA	1.00644	0.043065
CSTL1	-1.37146	0.0279748	COPS5	1.12356	0.0394062
CTAG2	-1.06932	0.042459	CTDNEP1	1.11713	0.0442435
CTSD	-1.00048	0.0439961	CYBA	1.26863	0.0206406
DCHS2	-1.37884	0.0452771	CYCS	1.28049	0.0266379
DEFA4	-1.32858	0.0497992	DCAF12	1.09743	0.0363854
DLX6	-1.03172	0.0428309	DDX60	1.06862	0.047502
DNASE1L3	-1.28759	0.0485597	DERL2	1.04931	0.0313866
EME1	-1.01645	0.0206406	DHRS7	1.03929	0.034264
EPHB1	-1.00288	0.0366773	EIF3B	1.04684	0.0322719
GCNA	-1.04628	0.0469326	EIF4A1	1.18131	0.0425787
GLYATL3	-1.09412	0.0397409	EIF4A2	1.09047	0.0233222
GPR171	-1.20276	0.0428309	EIF4G2	1.13151	0.0422582
GSG1L2	-1.31103	0.0356971	FABP5	1.71881	0.0309044
H1-6	-1.10114	0.0363854	GCLM	1.01053	0.0455981
HOXD13	-1.25452	0.0363854	GFUS	1.1359	0.0249685
HSD3B1	-1.10052	0.0348344	GLUL	1.08584	0.0422582
IFFO1	-1.14284	0.0428309	GNAS	1.04674	0.0206406
IFITM3	-1.38118	0.0422582	GOLM1	1.28878	0.0206406
IFNA16	-1.24132	0.0473176	H1-0	1.14193	0.0348344
IFNAR1	-1.849	0.034264	H2AC19	1.86215	0.0249685
IL21R	-1.137	0.043049	H2AC6	1.27275	0.021388
ITIH6	-1.24321	0.0353506	H2AZ1	1.31918	0.0248092
KCNB2	-1.49524	0.0494714	H2BC18	1.20447	0.0422582
KCNC4	-1.03172	0.0398916	H3C15	1.73748	0.0422582
KIAA1210	-1.57028	0.030433	H3C8	1.27987	0.0455981
KRT86	-1.1638	0.03795	H4C13	1.46689	0.0415019
KRTAP17-1	-1.35487	0.0417552	HDAC3	1.1469	0.0313866
LBP	-1.09748	0.0374371	HLA-B	1.71117	0.0363854
MAGEE2	-1.19991	0.0452223	HMGN1	1.04825	0.0318595
MPIG6B	-1.30693	0.0206406	HNRNPA2B1	1.22897	0.0318293
MYH11	-1.05929	0.0408724	HNRNPD	1.02986	0.0469326
NAA60	-1.27887	0.0326071	HNRNPL	1.13296	0.0221471
NOP58	-1.13457	0.0469326	HNRNPU	1.04963	0.0428309
NOX1	-1.36658	0.0318481	IFI6	3.04497	0.0363854
NR2E1	-1.12679	0.0398916	INSR	1.0628	0.0326385
NRG4	-1.40852	0.0484154	ISCU	1.03478	0.0353604
NUTM2F	-1.1593	0.0422582	ISG20	1.06071	0.0402206
OR10V1	-1.12092	0.0439961	ITM2B	1.07018	0.0266139
OR2A1	-1.23606	0.0221471	KIF5B	1.20429	0.0206406
OR2B11	-1.34478	0.0422582	KPNB1	1.09233	0.0354082
P2RY10	-1.45087	0.0249685	LSM3	1.03401	0.0318481
PABPC1L2A	-1.48884	0.0363854	LSR	1.07985	0.0400266
PDP2	-1.46791	0.0443128	LZTS3	1.02872	0.0428309
PITX2	-1.07749	0.047532	MAPK13	1.02574	0.0425787
POU4F2	-1.12583	0.044278	MAPKAPK2	1.1486	0.0193613
PSG7	-1.16244	0.0363854	MDH2	1.02578	0.0469326
PSG8	-1.29439	0.047502	MLX	1.10608	0.0422582
PTGES3L	-1.11076	0.0284189	MPZL2	1.00481	0.0452771
R3HDML	-1.12487	0.0287009	MRFAP1	1.11665	0.0326385
RBPMS2	-1.01868	0.034264	MVP	1.19708	0.0452223
RECK	-1.08245	0.0266139	NAP1L4	1.13118	0.0273477
REG3A	-1.26039	0.0296401	NDUFB8	1.01897	0.0452771
RNASE8	-1.33416	0.0398916	NET1	1.50209	0.0473176
RNF148	-1.161	0.0497992	NGRN	1.13571	0.0206406
SCGB2B2	-1.21503	0.0469326	OAZ1	1.37134	0.0298152
SIM2	-1.68332	0.0363854	PDIA5	1.04543	0.0363854
SPATA31A5	-1.30175	0.0318595	PGM2	1.00958	0.0206406
SPDYE5	-1.0761	0.0444359	PLPP2	1.35248	0.0273477
SPPL2C	-1.13847	0.0318293	PPA1	1.20255	0.043065
TAS2R10	-1.30025	0.047532	PPP1CA	1.2088	0.0309044
TMCO2	-1.22617	0.0428309	PRDX5	1.44406	0.0345848
TMEM132E	-1.32615	0.0398916	PSMB8	1.22239	0.0363854
TNIP2	-1.48177	0.0398916	PSMB9	1.21787	0.00201533
TNNI1	-1.08416	0.0422582	PSMD4	1.21542	0.0425787
TPTE2	-1.57708	0.0405	PSME2	1.31708	0.0371222
VWA1	-1.66467	0.0471754	PTP4A2	1.1639	0.0425787
ZNF83	-1.43972	0.0422582	RABGAP1L	1.03363	0.0206406
			RBMX	1.16416	0.0193613
			RMND5A	1.17815	0.0206406
			RPL13	1.02697	0.0408789
			RPL13A	1.19571	0.0363854
			RPL19	1.06759	0.0497992
			RPL27A	1.17244	0.0472223
			RPL28	1.04956	0.0425787
			RPL35	1.03967	0.0455981
			RPL36A	1.38269	0.0193613
			RPS2	1.18628	0.0253423
			RPS20	1.10877	0.0494714
			RPS4Y2	1.18897	0.0428309
			RPSA	1.01671	0.0353604
			RTRAF	1.04199	0.0353604
			S100A10	1.07171	0.0318481
			S100A11	1.07574	0.0452771
			S100P	1.26773	0.0363854
			SAT1	1.44787	0.0359379
			SERPINA1	1.00183	0.0362724
			SERPINB3	1.42352	0.0344623
			SFPQ	1.01129	0.0455981
			SH3GLB1	1.27547	0.0428309
			SLC12A2	1.21233	0.0388509
			SLC25A3	1.10791	0.0422582
			SNRPB2	1.08258	0.0371222
			SOAT1	1.14565	0.034264
			SOX4	1.10825	0.0232308
			SQOR	1.53718	0.0206406
			ST14	1.08157	0.0428309
			ST6GALNAC1	1.12558	0.0428309
			STAT1	1.02284	0.0455981
			STAT2	1.01228	0.0477928
			STMN1	1.03437	0.0382203
			TACC3	1.21747	0.0398916
			TALDO1	1.00034	0.0255755
			TCEA3	1.06747	0.0189887
			TGM2	1.25867	0.021388
			TLE2	1.02966	0.0483321
			TMBIM1	1.02899	0.0189887
			TMSB10	1.05379	0.0452771
			TNFRSF21	1.12688	0.0206406
			TPM3	1.0809	0.0443128
			TRIM28	1.11333	0.0398916
			UAP1	1.41	0.0233222
			UQCRHL	1.26115	0.0266379
			VASP	1.15136	0.0348344
			YWHAE	1.10281	0.044278
			ZNF513	1.03832	0.0206406

## Sheet: Figure 5d
Vascular-specific COVID-19 Differential expression genes.
Down-regulated			Up-regulated
Gene symbol	Log2 (fold change)	Adj P-value	Gene symbol	Log2 (fold change)	Adj P-value
ANKRD33	-1.22154	0.0370675	ACTR3	1.10039	0.0172677
BICDL2	-1.28312	0.0196023	ANXA1	1.32363	0.0141932
CBR3	-1.2236	0.0358944	AP2M1	1.06137	0.0358944
GFM2	-1.1205	0.00657251	ARPC1B	1.19152	0.0481908
GJA10	-1.09496	0.0399648	ARPC2	1.10429	0.0339556
IGFBP5	-1.34513	0.0135236	ARPC4	1.15146	0.0232121
KCNK4	-1.37021	0.0418498	ARPC5	1.2008	0.0196023
LRIT1	-1.38544	0.022962	ATF4	1.03812	0.00741468
MOCS3	-1.10946	0.0370675	ATG3	1.19849	0.0388351
NKD1	-1.01177	0.0370675	ATOX1	1.1401	0.0081969
NMU	-1.21098	0.0148873	ATP5IF1	1.18956	0.0154526
NUTM2A	-1.38842	0.0358944	B2M	2.52197	0.00700715
OLFM2	-1.16464	0.0154526	C6orf62	1.12632	0.038308
PDK4	-1.25923	0.0272696	CD63	1.2836	0.0225248
RPH3AL	-1.06756	0.0123932	CD68	1.61498	0.0438856
SLC2A9	-1.31965	0.0471715	CD74	1.51599	0.011376
SPAG6	-1.21741	0.0399648	CDK2AP1	1.13226	0.009076
TNXB	-1.20352	0.0195017	CFB	1.3726	0.0298733
TUBA3D	-1.03926	0.0275034	CFL1	1.05956	0.0370675
ZBTB16	-1.3012	0.0230602	COPE	1.13763	0.0333048
ZNF502	-1.17733	0.0339556	COPS5	1.255	0.015416
			CORO1A	1.45048	0.0410537
			CSF2RB	1.2016	0.0298733
			CTSA	1.2618	0.0154526
			CTSB	1.663	0.0298733
			CTSZ	1.08194	0.0471715
			CYBA	1.11702	0.0298733
			DDX60	1.1015	0.0370675
			EFEMP1	1.27143	0.0298733
			EIF4G2	1.00844	0.00700715
			FCER1G	1.64255	0.0358944
			FGL2	1.19112	0.00987439
			FMNL1	1.0624	0.0463364
			FTH1	1.63102	0.00700715
			GBP1	1.55242	0.0298733
			GIMAP4	1.21636	0.0411291
			GPAA1	1.38055	0.0196023
			GRB2	1.045	0.0197639
			GSPT1	1.12386	0.0376079
			H1-5	1.17926	0.0298733
			H2AC19	1.12622	0.0123932
			H3C13	1.17469	0.025746
			HLA-B	2.09861	8.59482e-06
			HLA-DQB1	1.11375	0.0370675
			HLA-DRA	1.95795	0.0155599
			HLA-DRB1	1.55712	0.00595209
			HMGA1	1.17048	0.0471715
			HNRNPA2B1	1.09284	0.00987439
			HNRNPU	1.08756	0.0154526
			IFI16	1.5477	0.00700715
			IFI27	2.98563	0.0105254
			IFI30	1.54903	0.0154526
			IFI44L	2.70322	0.0123932
			IFI6	5.05408	0.0298733
			IGFBP4	1.1494	0.0196023
			ITM2B	1.38184	0.0188177
			LGALS3BP	1.86726	0.00595209
			LGMN	2.02289	0.0263826
			LSP1	1.34406	0.0182691
			LYZ	1.88624	0.0250212
			MPEG1	1.74182	0.00952704
			OAS3	1.78257	0.0160048
			OAZ1	1.6646	0.00952704
			PARP10	1.43861	0.0323208
			PSMB8	1.46485	0.0230602
			PSMB9	1.04515	0.0160048
			PSME2	1.2007	0.0031649
			RPL28	1.12101	0.0197078
			RPS2	1.16609	0.0167393
			SCAMP2	1.0568	0.00987439
			SERPING1	1.14192	0.0196023
			SERPINH1	1.14214	0.0123932
			SF3B1	1.01884	0.0154526
			SHISA5	1.18024	0.0389386
			SLC15A3	1.44472	0.00987439
			SPI1	1.18871	0.0339556
			STAT1	1.95149	0.049765
			STAT2	1.68415	0.0298733
			STK40	1.23592	0.0298733
			TAPBP	1.01291	0.0123932
			TIMM8B	1.0781	0.0154526
			TIMP1	2.10735	0.025746
			TMSB10	1.49357	0.00317121
			TMSB4X	1.63695	0.000442349
			TNFRSF21	1.31287	0.0123932
			TPM3	1.16505	0.0434359
			TYROBP	1.04461	0.0298733
			VASP	1.08262	0.022962
			VTI1B	1.04323	0.0471715
			ZNFX1	1.68752	0.0358944
